# Supplementary material for: DNA methylation regulates the secondary metabolism of saponins to improve the adaptability of Eleutherococcus senticosus during drought stress
Source: BMC Genomics. 2024 Apr 2;25:330. doi: 10.1186/s12864-024-10237-x (PMC10986080; doi:10.1186/s12864-024-10237-x)
Supplement: Supplementary file 2 — Supplementary Material 2 [file 12864_2024_10237_MOESM2_ESM.xlsx]

## Sheet: Supplementary Table1
Supplementary Table 1 Primers
Forward Primer(5'-3') Reverse Primer(5'-3')	Purpose
AAAACTCAGATCTGGTCAAAAAGGG CCTGGAAACCAAGCACCAAATGCA	EsFPS cloning primers before bisulfite treatment
AAAAAACTTAAAAATGTGAGCCAACAG GAATGAAAATGGAGCAGCAATTTGT	EsSS cloning primers before bisulfite treatment
GGGGTTGTTCCAGATCTGGAATACTA CAGCCACCAGAGCCACAGAATTCCG	EsSE cloning primers before bisulfite treatment
AAAATTTAGATTTGGTTAAAAAGGG CCTAAAAACCAAACACCAAATACA	EsFPS cloning primers after bisulfite treatment
AAAAAATTTAAAAATGTGAGTTAATAG AAATAAAAATAAAACAACAATTTAT	EsSS cloning primers after bisulfite treatment
GGGGTTGTTTTAGATTTGGAATATTA AACCACCAAAACCACAAAATTCCG	EsSE cloning primers after bisulfite treatment
ATGCGTCTTTATTTGTTGCTGCTAG TCAATGTCCTCCCGCGGCTCTG	EsMYB-r1 cloning primers
ATGGGTTCTGTTGAAGAGAAGC TCATGATACCGAACCATTAATAC	EsB3-ARF1 cloning primers
GCTGCTGAAATTGAAGCTGTGCC GGGATGAGCCTCCACTTGAAACA	EsCAMTA1 cloning primers
TCACCAGTCTCTCTCTCaaATGCGTCTTTATTTGTTGCTGC CCACGGGTCATGAGCTCctgTCAATGTCCTCCCGCGGCTCT	EsMYB-r1 subcellular localization primers
TCACCAGTCTCTCTCTCaaATGGGTTCTGTTGAAGAGAAGC CCACGGGTCATGAGCTCctgTCATGATACCGAACCATTAATAC	EsB3-ARF1 subcellular localization primers
TCACCAGTCTCTCTCTCaaATGGCGGAAAGCCGGCGGTAC CCACGGGTCATGAGCTCctgTTACGCTTCTGTAGACATGAAG	EsCAMTA1 subcellular localization primers
GTCCCGGGGCGGTACCCGgATGCGTCTTTATTTGTTGCTGC TGATACGAACGAAAGCTcTCAATGTCCTCCCGCGGCTCT	EsMYB-r1 overexpression primers
GTCCCGGGGCGGTACCCGgATGGGTTCTGTTGAAGAGAAGC TGATACGAACGAAAGCTcTCATGATACCGAACCATTAATAC	EsB3-ARF1 overexpression primers
GTCCCGGGGCGGTACCCGgATGGCGGAAAGCCGGCGGTAC TGATACGAACGAAAGCTcTTACGCTTCTGTAGACATGAAG	EsCAMTA1 overexpression primers
CGGATCTGGTTCCGCGTgGAATGCGTCTTTATTTGTTGCTGC TGCGGCCGCTCGAgTCGACTCAATGTCCTCCCGCGGCTCT	EsMYB-r1 protein expression primers
CGGATCTGGTTCCGCGTgGAATGGGTTCTGTTGAAGAGAAGC TGCGGCCGCTCGAgTCGACTCATGATACCGAACCATTAATAC	EsB3-ARF1 protein expression primers
CGGATCTGGTTCCGCGTgGAATGGCGGAAAGCCGGCGGTAC TGCGGCCGCTCGAgTCGACTTACGCTTCTGTAGACATGAAG	EsCAMTA1 protein expression primers
CACGTTCATGTTTCGCCAGAG GACGGCAGAGGAAGTGAAGAG	EsMYB-r1 qRT-PCR primers
AGAGTAGTAATGGTGGAAGTGC CTGCTAAGCTGGCTGATGTAA	EsB3-ARF1 qRT-PCR primers
CGGCTGCTACACGAATACAG AGGATTCCCACAGACCAGAT	EsCAMTA1 qRT-PCR primers
CTCTCTCCCTCTTTCCCTCCTC CTTCAGATCGCTCATTCTGGCT	EsFPS qRT-PCR primers
TCACGACTAGATGGACAAGCAAA GCCAATAACAAGAGCAGGAATG	EsSS qRT-PCR primers
TAAAGTCGGAAGGAGTTCG CTTAGTGAATGAATGGGAGG	EsSE qRT-PCR primers
ATTTTTATCAAACCCGAGCACTT CTCATTCTGGCTGGTTATGTGTG	EsFPS probe primers
GAACTCCCTCTAACAATAAGCAA CCAAACTTCCCATTTTCTCTCTC	EsFPS probe primers
TAGGTTCCTATCGGCCCACCAATT GCGTATAAGCAAGAGCAGAACCAG	EsSE probe primers
