# Supplementary material for: DNA methylation regulates the secondary metabolism of saponins to improve the adaptability of Eleutherococcus senticosus during drought stress
Source: BMC Genomics. 2024 Apr 2;25:330. doi: 10.1186/s12864-024-10237-x (PMC10986080; doi:10.1186/s12864-024-10237-x)
Supplement: Supplementary file 3 — Supplementary Material 3 [file 12864_2024_10237_MOESM3_ESM.xlsx]

## Sheet: Supplementary Table2
Supplementary Table 2 Metabolites detected in Eleutherococcus senticosus
Index	Molecular weight (Da)	Formula	Compounds	Class I	Class II	CAS
pme3200	73.097	C2H7N3	1-methylguanidine	Nucleotides and derivatives	Nucleotides and derivatives	471-29-4
pme1974	88.016	C3H4O3	Pyruvic acid	Organic acids	Organic acids	127-17-3
pmf0096	89.995	C2H2O4	Oxalic acid	Phenolic acids	Phenolic acids	144-62-7
pma6298	95.037	C5H5NO	3-Hydroxypyridine	Amino acids and derivatives	Amino acids and derivatives	109-00-2
mws4052	101.048	C4H7NO2	1-Aminocyclopropane-1-carboxylic acid	Organic acids	Organic acids	22059-21-8
pmf0256	102.104	C6H14O	3-Methyl-1-pentanol	Others	Saccharides and Alcohols	589-35-5
pme3011	103.063	C4H9NO2	γ-Aminobutyric acid*	Organic acids	Organic acids	56-12-2
pme3017	103.063	C4H9NO2	2-Aminoisobutyric acid	Organic acids	Organic acids	62-57-7
pme3033	103.063	C4H9NO2	N,N-Dimethylglycine*	Amino acids and derivatives	Amino acids and derivatives	1118-68-9
MWSmce585	103.063	C4H9NO2	Methyl 3-aminopropanoate	Amino acids and derivatives	Amino acids and derivatives	4138-35-6
Lmbn000193	104.011	C3H4O4	Tartronate semialdehyde*	Organic acids	Organic acids	2480-77-5
ML10172161	104.011	C3H4O4	Hydroxypyruvic acid*	Organic acids	Organic acids	1113-60-6
mws0576	104.047	C4H8O3	3-Hydroxybutyric acid*	Organic acids	Organic acids	300-85-6
mws0574	104.047	C4H8O3	2-Hydroxyisobutyric acid*	Organic acids	Organic acids	594-61-6
mws0206	104.047	C4H8O3	2-Hydroxybutyric Acid*	Organic acids	Organic acids	3347-90-8
pme1975	104.06	C3H4O4	Malonic acid	Organic acids	Organic acids	141-82-2
pme0010	105.043	C3H7NO3	L-Serine	Amino acids and derivatives	Amino acids and derivatives	56-45-1
mws0255	111.043	C4H5N3O	Cytosine	Nucleotides and derivatives	Nucleotides and derivatives	71-30-7
pme2122	111.08	C5H9N3	Histamine	Amino acids and derivatives	Amino acids and derivatives	51-45-6
pme0257	112.027	C4H4N2O2	Uracil	Nucleotides and derivatives	Nucleotides and derivatives	66-22-8
pme0275	115.04	C5H7O3-	4-Oxopentanoic Acid	Organic acids	Organic acids	123-76-2
pme0006	115.063	C5H9NO2	L-Proline	Amino acids and derivatives	Amino acids and derivatives	147-85-3
mws0376	116.011	C4H4O4	Fumaric acid	Organic acids	Organic acids	110-17-8
mws0823	116.047	C5H8O3	3-Methyl-2-Oxobutanoic acid	Organic acids	Organic acids	759-05-7
pmb1096	117.058	C8H7N	Indole	Alkaloids	Plumerane	120-72-9
mws2628	117.07	C5H11NO2	N-Methyl-4-aminobutyric acid*	Organic acids	Organic acids	1119-48-8
mws0191	117.079	C5H11NO2	Betaine	Alkaloids	Alkaloids	107-43-7
mws0256	117.079	C5H11NO2	L-Valine	Amino acids and derivatives	Amino acids and derivatives	72-18-4
mws0470	118.027	C4H6O4	Methylmalonic acid	Organic acids	Organic acids	516-05-2
mws0192	118.027	C4H6O4	Succinic acid	Organic acids	Organic acids	110-15-6
mws0147	118.063	C5H10O3	β-Hydroxyisovaleric acid	Organic acids	Organic acids	625-08-1
pme3096	119.022	C3H5NO4	Aminomalonic acid	Organic acids	Organic acids	1068-84-4
mws0230	119.058	C4H9NO3	L-(-)-Threonine	Amino acids and derivatives	Amino acids and derivatives	72-19-5
mws0671	119.058	C4H9NO3	L-Homoserine*	Organic acids	Organic acids	672-15-1
pme0195	121.02	C3H7NO2S	L-Cysteine	Amino acids and derivatives	Amino acids and derivatives	52-90-4
pmb0069	121.053	C7H7NO	Benzamide	Phenolic acids	Phenolic acids	55-21-0
pme0241	122.037	C7H6O2	Benzoic acid*	Phenolic acids	Phenolic acids	65-85-0
mws0628	122.037	C7H6O2	4-Hydroxybenzaldehyde	Phenolic acids	Phenolic acids	123-08-0
mws0133	122.048	C6H6N2O	Nicotinamide	Others	Vitamin	98-92-0
Lmbp000668	123.032	C6H5NO2	Isonicotinic acid	Others	Vitamin	55-22-1
pme1216	123.032	C6H5NO2	2-Picolinic acid*	Organic acids	Organic acids	98-98-6
pme0490	123.032	C6H5NO2	Nicotinic acid (Vitamin B3)	Others	Vitamin	59-67-6
pmb0302	125.1	C2H8NO3P	2-Aminoethylphosphonate	Lipids	Glycerol ester	2041-14-7
Rfmb319	129.079	C6H11NO2	Pipecolic acid	Amino acids and derivatives	Amino acids and derivatives	4043-87-2
Zmgn000217	130.027	C5H6O4	Methylenesuccinic acid*	Organic acids	Organic acids	97-65-4
mws0425	130.027	C5H6O4	Citraconic acid	Organic acids	Organic acids	498-23-7
mws0227	131.095	C6H13NO2	L-Leucine	Amino acids and derivatives	Amino acids and derivatives	61-90-5
mws0258	131.095	C6H13NO2	L-Isoleucine	Amino acids and derivatives	Amino acids and derivatives	73-32-5
mws1587	131.095	C6H13NO2	L-Norleucine	Amino acids and derivatives	Amino acids and derivatives	327-57-1
pme0274	131.095	C6H13NO2	6-Aminocaproic acid	Organic acids	Organic acids	60-32-2
mws0473	132.042	C5H8O4	2-Methylsuccinic acid	Organic acids	Organic acids	498-21-5
Lmmn002164	132.042	C5H8O4	Monomethyl succinate*	Organic acids	Organic acids	3878-55-5
pme0243	132.042	C5H8O4	Glutaric acid	Organic acids	Organic acids	110-94-1
mws0001	132.054	C4H8N2O3	L-Asparagine	Amino acids and derivatives	Amino acids and derivatives	70-47-3
mws0972	132.079	C6H12O3	6-Hydroxyhexanoic acid	Organic acids	Organic acids	1191-25-9
mws0219	133.038	C4H7NO4	L-AsparticAcid	Amino acids and derivatives	Amino acids and derivatives	56-84-8
mws0275	134.022	C4H6O5	L-Malic acid	Organic acids	Organic acids	97-67-6
Lmbn000198	134.022	C4H6O5	3-Dehydro-L-Threonic Acid	Others	Saccharides and Alcohols	-
Zmgn000503	134.058	C5H10O4	2,3-Dihydroxy-3-Methylbutanoic Acid	Organic acids	Organic acids	1756-18-9
pme0057	135.035	C4H9NO2S	L-Homocysteine	Amino acids and derivatives	Amino acids and derivatives	6027-13-0
pmb0374	135.054	C5H5N5	2-Aminopurine	Nucleotides and derivatives	Nucleotides and derivatives	452-06-2
pme0040	135.054	C5H5N5	Adenine	Nucleotides and derivatives	Nucleotides and derivatives	73-24-5
mws0889	136.037	C4H8O5	D-Threonic Acid	Others	Saccharides and Alcohols	3909-12-4
pme0033	136.039	C5H4N4O	Hypoxanthine	Nucleotides and derivatives	Nucleotides and derivatives	68-94-0
pme1173	136.039	C5H4N4O	Allopurinol	Nucleotides and derivatives	Nucleotides and derivatives	315-30-0
Zmyn002919	136.052	C8H8O2	2-Methylbenzoic acid	Phenolic acids	Phenolic acids	118-90-1
mws1078	137.048	C7H7NO2	Anthranilic Acid	Phenolic acids	Phenolic acids	118-92-3
mws1336	137.048	C7H7NO2	4-Aminobenzoic acid	Phenolic acids	Phenolic acids	150-13-0
mws0749	138.032	C7H6O3	4-Hydroxybenzoic acid*	Phenolic acids	Phenolic acids	99-96-7
Lmgn001670	138.032	C7H6O3	Salicylic acid	Phenolic acids	Phenolic acids	69-72-7
mws2368	138.068	C8H10O2	Tyrosol	Phenolic acids	Phenolic acids	501-94-0
pme2828	139.027	C6H5NO3	4-Nitrophenol	Phenolic acids	Phenolic acids	100-02-7
pme3207	142.027	C6H6O4	Muconic acid	Organic acids	Organic acids	1119-72-8
Rfmb320	143.095	C7H13NO2	1,2-N-Methylpipecolic acid	Amino acids and derivatives	Amino acids and derivatives	7730-87-2
Hmsp000364	143.095	C7H13NO2	L-Cyclopentylglycine	Amino acids and derivatives	Amino acids and derivatives	2521-84-8
MWSmce157	143.095	C7H13NO2	Stachydrine	Alkaloids	Pyrrole alkaloids	471-87-4
Rfmb318	144.092	C7H14NO2+	Proline betaine(ProBet)	Amino acids and derivatives	Amino acids and derivatives	1195-94-4
Hmmp002124	145.053	C9H7NO	Indole-3-carboxaldehyde	Alkaloids	Plumerane	487-89-8
pme0295	145.074	C6H11NO3	4-Acetamidobutyric acid	Organic acids	Organic acids	3025-96-5
Lmqp000427	145.074	C6H11NO3	N-Methyl-Trans-4-Hydroxy-L-Proline	Amino acids and derivatives	Amino acids and derivatives	4252-82-8
mws0567	145.085	C5H11N3O2	4-Guanidinobutyric acid	Organic acids	Organic acids	463-00-3
Lmgn000224	146.022	C5H6O5	(S)-2-methyl-3-oxosuccinic acid	Organic acids	Organic acids	-
pme2380	146.022	C5H6O5	A-Ketoglutaric acid	Organic acids	Organic acids	328-50-7
mws0208	146.058	C6H10O4	Adipic Acid	Organic acids	Organic acids	124-04-9
mws0924	146.058	C6H10O4	2-Methylglutaric acid	Organic acids	Organic acids	617-62-9
pme0193	146.069	C5H10N2O3	L-Glutamine	Amino acids and derivatives	Amino acids and derivatives	56-85-9
pme0026	146.106	C6H14N2O2	L-(+)-Lysine	Amino acids and derivatives	Amino acids and derivatives	56-87-1
pme0014	147.053	C5H9NO4	L-Glutamic acid	Amino acids and derivatives	Amino acids and derivatives	56-86-0
mws1050	147.053	C5H9NO4	O-Acetylserine*	Amino acids and derivatives	Amino acids and derivatives	5147-00-2
Zmzn000113	147.053	C5H9NO4	L-threo-3-Methylaspartate	Amino acids and derivatives	Amino acids and derivatives	6061-13-8
pmp001285	148.016	C8H4O3	Phthalic anhydride	Phenolic acids	Phenolic acids	85-44-9
Zmyn000230	148.037	C5H8O5	2-Dehydro-3-deoxy-L-arabinonate	Others	Saccharides and Alcohols	-
pmb2826	148.037	C5H8O5	L-Citramalic acid	Organic acids	Organic acids	6236-09-5
Zmyn000247	148.037	C5H8O5	2-Hydroxyglutaric Acid	Organic acids	Organic acids	13095-48-2
Lmbn000216	148.037	C5H8O5	3-Methylmalic acid	Organic acids	Organic acids	152204-30-3
Lmgp000796	149.048	C8H7NO2	4-Hydroxymandelonitrile	Alkaloids	Phenolamine	13093-65-7
pme1210	149.051	C5H11NO2S	L-Methionine	Amino acids and derivatives	Amino acids and derivatives	63-68-3
mws0847	149.07	C6H7N5	1-Methyladenine	Nucleotides and derivatives	Nucleotides and derivatives	5142-22-3
mws1499	150.053	C5H10O5	D-(-)-Arabinose*	Others	Saccharides and Alcohols	10323-20-3
Zmgn000173	150.053	C5H10O5	D-Ribose*	Others	Saccharides and Alcohols	50-69-1
pmf0420	150.068	C9H10O2	Benzyl acetate	Organic acids	Organic acids	140-11-4
pme1109	151.049	C5H5N5O	Guanine	Nucleotides and derivatives	Nucleotides and derivatives	73-40-5
pme0183	151.049	C5H5N5O	Isoguanine*	Nucleotides and derivatives	Nucleotides and derivatives	3373-53-3
pme0256	152.033	C5H4N4O2	Xanthine	Nucleotides and derivatives	Nucleotides and derivatives	69-89-6
mws0458	152.047	C8H8O3	Vanillin	Phenolic acids	Phenolic acids	121-33-5
pma0675	152.047	C8H8O3	o-Anisic acid	Phenolic acids	Phenolic acids	579-75-9
MWSmce040	152.047	C8H8O3	Isovanillin	Phenolic acids	Phenolic acids	621-59-0
mws0213	152.068	C5H12O5	Ribitol*	Others	Saccharides and Alcohols	488-81-3
mws0438	152.068	C5H12O5	L-Arabitol*	Others	Saccharides and Alcohols	7643-75-6
mws0437	152.068	C5H12O5	D-Arabitol*	Others	Saccharides and Alcohols	488-82-4
pme0513	152.068	C5H12O5	Xylitol*	Others	Saccharides and Alcohols	87-99-0
mws0596	153.043	C7H7NO3	3-Hydroxyanthranilic acid*	Organic acids	Organic acids	548-93-6
mws0180	154.027	C7H6O4	2,5-Dihydroxybenzoic acid; Gentisic Acid	Phenolic acids	Phenolic acids	490-79-9
mws0183	154.027	C7H6O4	3,4-Dihydroxybenzoic acid (Protocatechuic acid)	Phenolic acids	Phenolic acids	99-50-3
pmb3099	154.039	C4H11O4P	Diethyl phosphate	Organic acids	Organic acids	598-02-7
mws0254	155.069	C6H9N3O2	L-Histidine	Amino acids and derivatives	Amino acids and derivatives	71-00-1
pmf0175	158.167	C10H22O	2-Decanol*	Others	Saccharides and Alcohols	1120-06-5
pmf0174	158.167	C10H22O	1-Decanol*	Others	Saccharides and Alcohols	112-30-1
Lmbn001467	159.09	C7H13NO3	5-Acetamidopentanoic Acid	Organic acids	Organic acids	1072-10-2
pme2589	160.037	C6H8O5	2-Oxoadipic acid	Organic acids	Organic acids	3184-35-8
pme3382	161.069	C6H11NO4	N-Acetylthreonine	Amino acids and derivatives	Amino acids and derivatives	17093-74-2
Hmqn002118	162.032	C9H6O3	7-Hydroxycoumarin	Lignans and Coumarins	Lignans	93-35-6
pme2914	162.053	C6H10O5	3-Hydroxy-3-methylpentane-1,5-dioic acid	Amino acids and derivatives	Amino acids and derivatives	503-49-1
pmf0440	162.068	C10H10O2	4-MethoxycinnaMaldehyde	Phenolic acids	Phenolic acids	1963-36-6
pme2758	163.048	C5H9NO5	4-Hydroxy-L-glutamic acid	Amino acids and derivatives	Amino acids and derivatives	3913-68-6
pme1419	163.067	C6H13NO2S	L-Methionine methyl ester	Amino acids and derivatives	Amino acids and derivatives	10332-17-9
Lmbp000123	163.067	C6H13NO2S	L-Homomethionine*	Amino acids and derivatives	Amino acids and derivatives	25148-30-5
mws1641	164.033	C6H4N4O2	Lumazine	Nucleotides and derivatives	Nucleotides and derivatives	487-21-8
pmb0142	164.047	C9H8O3	Caffeic aldehyde	Phenolic acids	Phenolic acids	141632-15-7
Lmbn002739	164.047	C9H8O3	3-Hydroxycinnamic Acid*	Phenolic acids	Phenolic acids	14755-02-3
Lmbn002648	164.047	C9H8O3	α-Hydroxycinnamic Acid*	Phenolic acids	Phenolic acids	5801-57-0
Lmmn001643	164.047	C9H8O3	2-Hydroxycinnamic acid	Organic acids	Organic acids	583-17-5
pme2529	164.069	C6H12O5	1,5-Anhydro-D-glucitol*	Others	Saccharides and Alcohols	154-58-5
Lmmn004032	164.12	C11H16O	Cis-Jasmone	Others	Others	488-10-8
pme3083	165.043	C8H7NO3	2-(Formylamino)benzoic acid	Phenolic acids	Phenolic acids	3342-77-6
pme2617	165.046	C5H11NO3S	Methionine sulfoxide	Amino acids and derivatives	Amino acids and derivatives	62697-73-8
pme3968	165.065	C6H7N5O	7-Methylguanine	Nucleotides and derivatives	Nucleotides and derivatives	578-76-7
pme0021	165.07	C9H11NO2	L-Phenylalanine	Amino acids and derivatives	Amino acids and derivatives	63-91-2
pme0282	166.027	C8H6O4	Phthalic acid	Phenolic acids	Phenolic acids	88-99-3
pme0281	166.027	C8H6O4	Terephthalic acid	Phenolic acids	Phenolic acids	100-21-0
mws0344	166.048	C5H10O6	D-Xylonic acid	Organic acids	Organic acids	526-91-0
pmn001681	166.099	C10H14O2	1-(4-Methoxyphenyl)-1-propanol	Phenolic acids	Phenolic acids	5349-60-0
pmc0274	166.1	C6H6N4S	6-Methylmercaptopurine	Nucleotides and derivatives	Nucleotides and derivatives	50-66-8
NK10253223	167.058	C8H9NO3	2-Amino-3-methoxybenzoic acid*	Phenolic acids	Phenolic acids	3177-80-8
Zmjp000624	167.058	C8H9NO3	Pyridoxal*	Others	Vitamin	66-72-8
Cmdn000784	168.028	C5H4N4O3	Uric acid	Nucleotides and derivatives	Nucleotides and derivatives	69-93-2
Lmmp003042	168.042	C8H8O4	Protocatechuic Acid Methyl Ester	Phenolic acids	Phenolic acids	2150-43-8
pme1292	168.042	C8H8O4	Homogentisic acid*	Phenolic acids	Phenolic acids	451-13-8
mws0028	168.042	C8H8O4	Vanillic acid	Phenolic acids	Phenolic acids	121-34-6
Zmpp000906	169.074	C8H11NO3	Norepinephrine	Others	Others	51-41-2
pme1383	169.074	C8H11NO3	Pyridoxine	Others	Vitamin	65-23-6
pme0181	169.085	C7H11N3O2	3-Methyl-L-Histidine	Amino acids and derivatives	Amino acids and derivatives	368-16-1
pme3186	169.998	C3H7O6P	DL-Glyceraldehyde 3-phosphate	Organic acids	Organic acids	591-59-3
Zmzn000078	169.998	C3H7O6P	Dihydroxyacetone phosphate	Others	Saccharides and Alcohols	57-04-5
mws0024	170.022	C7H6O5	Gallic acid	Phenolic acids	Phenolic acids	149-91-7
ML10176345	172.037	C7H8O5	3-Dehydroshikimic acid	Organic acids	Organic acids	2922-42-1
pme0124	172.085	C7H12N2O3	L-Glycyl-L-proline	Amino acids and derivatives	Amino acids and derivatives	704-15-4
pme0253	173.105	C8H15NO3	N-Acetyl-L-leucine	Amino acids and derivatives	Amino acids and derivatives	1188-21-2
pme2550	174.016	C6H6O6	Cis-Aconitic acid*	Organic acids	Organic acids	585-84-2
MA10039492	174.016	C6H6O6	Dehydroascorbic acid	Others	Vitamin	490-83-5
pme3009	174.016	C6H6O6	Trans-Citridic acid	Organic acids	Organic acids	4023-65-8
Lmgn002184	174.053	C7H10O5	2-Oxoheptanedionic acid	Organic acids	Organic acids	17126-90-8
mws0154	174.053	C7H10O5	Shikimic acid	Organic acids	Organic acids	138-59-0
mws0242	174.089	C8H14O4	Suberic Acid	Organic acids	Organic acids	505-48-6
Zmyn000155	174.1	C7H14N2O3	N-α-Acetyl-L-ornithine	Amino acids and derivatives	Amino acids and derivatives	6205-08-9
mws1401	174.1	C7H14N2O3	L-Theanine	Amino acids and derivatives	Amino acids and derivatives	3081-61-6
mws0260	174.112	C6H14N4O2	L-(+)-Arginine	Amino acids and derivatives	Amino acids and derivatives	74-79-3
pme2559	175.048	C6H9NO5	N-Acetylaspartate	Amino acids and derivatives	Amino acids and derivatives	997-55-7
pme0008	175.096	C6H13N3O3	L-Citrulline	Amino acids and derivatives	Amino acids and derivatives	372-75-8
mws4175	176.032	C6H8O6	D-Glucurono-6,3-lactone	Others	Saccharides and Alcohols	32449-92-6
pmb3101	176.068	C7H12O5	2-Isopropylmalic Acid	Organic acids	Organic acids	49601-06-1
Hmsp003093	178.027	C9H6O4	3,7-Dihydroxychromen-4-one	Others	Others	-
pme2253	178.048	C6H10O6	L-Gulono-1,4-Lactone	Others	Saccharides and Alcohols	1128-23-0
pmb2795	178.063	C10H10O3	4-Methoxycinnamic acid	Phenolic acids	Phenolic acids	830-09-1
mws1195	178.063	C10H10O3	p-Coumaric acid methyl ester	Phenolic acids	Phenolic acids	3943-97-3
pmb0786	179	C6H13NO5	Glucosamine	Others	Saccharides and Alcohols	3416-24-8
mws0981	179.044	C6H5N5O2	Isoxanthopterin	Nucleotides and derivatives	Nucleotides and derivatives	529-69-1
pmn001682	180.035	C9H8O4	sorbic acid	Phenolic acids	Phenolic acids	110-44-1
mws2212	180.042	C9H8O4	Caffeic acid	Phenolic acids	Phenolic acids	331-39-5
mws1164	180.063	C6H12O6	D-Fructose	Others	Saccharides and Alcohols	57-48-7
pmf0139	180.063	C6H12O6	D-Galactose*	Others	Saccharides and Alcohols	59-23-4
pmf0138	180.063	C6H12O6	D-Mannose*	Others	Saccharides and Alcohols	3458-28-4
mws4170	180.063	C6H12O6	D-Glucose	Others	Saccharides and Alcohols	50-99-7
Hmln000297	180.063	C6H12O6	Inositol	Others	Saccharides and Alcohols	87-89-8
mws0093	180.079	C10H12O3	Coniferyl alcohol	Phenolic acids	Phenolic acids	458-35-5
Lmbn004847	180.079	C10H12O3	4-Methoxyphenylpropionic acid	Phenolic acids	Phenolic acids	-
Cmyp007180	180.115	C11H16O2	Dihydroactinidiolide	Others	Others	17092-92-1
Hmcp009963	180.138	C11H18NO+	Candicine	Alkaloids	Phenolamine	6656-13-9
mws0250	181.074	C9H11NO3	L-Tyrosine	Amino acids and derivatives	Amino acids and derivatives	60-18-4
MWStz070	181.074	C9H11NO3	N-(2-Hydroxy-4-methoxyphenyl)acetamide	Alkaloids	Phenolamine	58469-06-0
mws1155	182.079	C6H14O6	Mannitol	Others	Saccharides and Alcohols	69-65-8
mws0214	182.079	C6H14O6	D-Sorbitol	Others	Saccharides and Alcohols	50-70-4
pme2237	182.079	C6H14O6	Dulcitol	Others	Saccharides and Alcohols	608-66-2
pme2596	183.053	C8H9NO4	4-Pyridoxic acid	Others	Vitamin	82-82-6
Lmrj001341	184.086	C8H12N2O3	Cyclo(Ser-Pro)	Amino acids and derivatives	Amino acids and derivatives	-
Zmgn000447	185.993	C3H7O7P	3-Phospho-D-glyceric acid	Others	Saccharides and Alcohols	820-11-1
mws0752	186.162	C11H22O2	Undecylic Acid	Lipids	Free fatty acids	112-37-8
pme0137	188.08	C7H12N2O4	N-Acetyl-L-Glutamine	Amino acids and derivatives	Amino acids and derivatives	2490-97-3
mws0237	188.105	C9H16O4	Anchoic Acid	Organic acids	Organic acids	123-99-9
mws0736	188.116	C8H16N2O3	N-Glycyl-L-leucine	Amino acids and derivatives	Amino acids and derivatives	869-19-2
pme0122	188.116	C8H16N2O3	N6-Acetyl-L-lysine	Amino acids and derivatives	Amino acids and derivatives	692-04-6
mws5041	188.116	C8H16N2O3	L-Glycyl-L-isoleucine	Amino acids and derivatives	Amino acids and derivatives	19461-38-2
pme3388	188.127	C7H16N4O2	H-HomoArg-OH	Amino acids and derivatives	Amino acids and derivatives	156-86-5
Zmdp000292	188.127	C7H16N4O2	Arginine methyl ester	Amino acids and derivatives	Amino acids and derivatives	-
Zmjp000182	188.127	C7H16N4O2	N-Monomethyl-L-arginine	Amino acids and derivatives	Amino acids and derivatives	17035-90-4
pmf0348	188.141	C10H20O3	2,6-Dimethyl-7-octene-2,3,6-triol	Others	Saccharides and Alcohols	73815-21-1
pme0075	189.064	C7H11NO5	N-Acetyl-L-glutamic acid	Amino acids and derivatives	Amino acids and derivatives	1188-37-0
pme0278	190.095	C7H14N2O4	2,6-Diaminooimelic acid	Amino acids and derivatives	Amino acids and derivatives	583-93-7
Zmyn000453	192.027	C6H8O7	Isocitric Acid	Organic acids	Organic acids	320-77-4
mws0281	192.027	C6H8O7	Citric Acid	Organic acids	Organic acids	77-92-9
pme2993	192.042	C10H8O4	Scopoletin (7-Hydroxy-5-methoxycoumarin)	Lignans and Coumarins	Coumarins	92-61-5
mws0277	192.063	C7H12O6	Quinic Acid	Organic acids	Organic acids	77-95-2
mws1189	194.033	C6H10O7	D-Galacturonic acid*	Organic acids	Organic acids	685-73-4
pme3705	194.043	C6H10O7	D-Glucoronic acid*	Others	Saccharides and Alcohols	6556-12-3
Xmgn006542	194.057	C10H10O4	Dimethyl Phthalate*	Phenolic acids	Phenolic acids	131-11-3
Zmxp004573	194.058	C10H10O4	3-methoxy-4,5-methylenedioxy-acetophenone	Phenolic acids	Phenolic acids	-
Lmdn003756	194.058	C10H10O4	Methyl caffeate	Phenolic acids	Phenolic acids	3843-74-1
pme0422	194.058	C10H10O4	Isoferulic Acid*	Phenolic acids	Phenolic acids	537-73-5
mws0014	194.058	C10H10O4	Ferulic acid*	Phenolic acids	Phenolic acids	537-98-4
mws2104	194.079	C7H14O6	D-Pinitol	Others	Saccharides and Alcohols	10284-63-6
pme0534	196.058	C6H12O7	Gluconic acid	Others	Saccharides and Alcohols	526-95-4
Zmzn000079	200.009	C4H9O7P	D-Erythrose-4-phosphate	Others	Saccharides and Alcohols	585-18-2
pmb2640	200.178	C12H24O2	Lauric acid	Organic acids	Organic acids	143-07-7
mws5037	202.132	C9H18N2O3	Alanylleucine	Amino acids and derivatives	Amino acids and derivatives	1999-42-4
mws0282	204.09	C11H12N2O2	L-Tryptophan	Amino acids and derivatives	Amino acids and derivatives	73-22-3
pme1261	205.131	C9H19NO4	D-Panthenol	Others	Saccharides and Alcohols	81-13-0
mws2125	205.938	C3H4KO6P	Phosphoenolpyruvic acid	Organic acids	Organic acids	4265-07-0
mws0617	206.044	C8H14O2S2	(R)-Lipoic acid	Organic acids	Organic acids	62-46-4
mws4173	206.058	C11H10O4	5,7-Dimethoxycoumarin (Limettin)(Citropten)	Lignans and Coumarins	Coumarins	487-06-9
pmb1587	206.131	C13H18O2	4-Hydroxy-3,5-diisopropylbenzaldehyde	Phenolic acids	Phenolic acids	10537-86-7
Lmln010063	206.167	C14H22O	2,6-Di-tert-butylphenol	Phenolic acids	Phenolic acids	128-39-2
Lmbn013410	206.167	C14H22O	2,4-Di-Tert-Butylphenol	Phenolic acids	Phenolic acids	96-76-4
Lmbp002962	208.037	C10H8O5	Isofraxetin	Lignans and Coumarins	Coumarins	50656-75-2
mws1014	208.037	C10H8O5	Fraxetin (7,8-Dihydroxy-6-methoxycoumarin)	Lignans and Coumarins	Coumarins	574-84-5
pmb2620	208.074	C11H12O4	3,4-Dimethoxycinnamic acid*	Phenolic acids	Phenolic acids	14737-89-4
pme3443	208.074	C11H12O4	Sinapinaldehyde	Phenolic acids	Phenolic acids	4206-58-0
Lmsn000954	208.095	C8H16O6	Dambonitol	Others	Saccharides and Alcohols	523-94-4
Zmyn000108	210.038	C6H10O8	D-Saccharic acid*	Others	Saccharides and Alcohols	87-73-0
Zmpn000199	210.038	C6H10O8	D-Galactaric acid	Others	Saccharides and Alcohols	526-99-8
Hmcn000192	210.073	C7H14O7	Sedoheptulose	Others	Saccharides and Alcohols	3019-74-7
mws0853	210.089	C11H14O4	Sinapyl alcohol	Phenolic acids	Phenolic acids	537-33-7
Lmbn004790	210.089	C11H14O4	Methyl 3-(3-hydroxy-4-methoxyphenyl)propanoate	Phenolic acids	Phenolic acids	129150-61-4
pme1654	210.126	C12H18O3	Jasmonic acid	Organic acids	Organic acids	77026-92-7
pmb0128	212.178	C13H24O2	δ-Tridecalactone	Lipids	Glycerol ester	7370-92-5
mws0751	214.193	C13H26O2	Tridecanoic Acid	Lipids	Free fatty acids	638-53-9
Hmln002597	216.04	C10H9NaO4	Sodium ferulate	Phenolic acids	Phenolic acids	24276-84-4
pme0170	216.122	C8H16N4O3	N-Acetyl-L-Arginine	Amino acids and derivatives	Amino acids and derivatives	155-84-0
pme2566	218.09	C8H14N2O5	(5-L-Glutamyl)-L-amino acid	Amino acids and derivatives	Amino acids and derivatives	5875-41-2
mws1337	219.111	C9H17NO5	D-Pantothenic Acid	Others	Vitamin	79-83-4
pme1228	220.085	C11H12N2O3	5-Hydroxy-L-tryptophan	Amino acids and derivatives	Amino acids and derivatives	56-69-9
Lmtp005226	220.183	C15H24O	Santalol	Others	Others	11031-45-1
mws4174	221.09	C8H15NO6	N-Acetyl-D-mannosamine*	Others	Saccharides and Alcohols	7772-94-3
pme2755	221.09	C8H15NO6	N-Acetyl-D-glucosamine*	Others	Saccharides and Alcohols	7512-17-6
mws2608	221.09	C8H15NO6	N-Acetyl-D-galactosamine*	Others	Saccharides and Alcohols	1811-31-0
Lmjp002764	222.053	C11H10O5	Umckalin (7-hydroxy-5,6-dimethoxycoumarin)	Lignans and Coumarins	Coumarins	43053-62-9
pmp000284	222.053	C11H10O5	fraxidin (8-Hydroxy-6,7-dimethoxycoumarin)	Lignans and Coumarins	Coumarins	525-21-3
mws1639	222.053	C11H10O5	Isofraxidin	Lignans and Coumarins	Coumarins	486-21-5
mws5042	222.1	C11H14N2O3	L-Glycyl-L-phenylalanine	Amino acids and derivatives	Amino acids and derivatives	721-66-4
mws0520	223.084	C11H13NO4	N-Acetyl-L-tyrosine	Amino acids and derivatives	Amino acids and derivatives	537-55-3
pme0220	224.141	C13H20O3	Methyl jasmonate	Organic acids	Organic acids	1211-29-6
Lmqp007004	226.084	C11H14O5	3,4,5-Trimethoxybenzoic acid methyl ester	Phenolic acids	Phenolic acids	1916-07-0
pme1194	227.091	C9H13N3O4	2'-Deoxycytidine	Nucleotides and derivatives	Nucleotides and derivatives	951-77-9
Zmjn003398	228.136	C12H20O4	2-Dodecenedioic acid	Lipids	Free fatty acids	6402-36-4
Lmhp001461	228.147	C11H20N2O3	L-Prolyl-L-Leucine	Amino acids and derivatives	Amino acids and derivatives	52899-07-7
mws0119	228.209	C14H28O2	Myristic Acid	Lipids	Free fatty acids	544-63-8
pma6455	230.02	C5H11O8P	Ribulose-5-phosphate	Others	Saccharides and Alcohols	4300-28-1
Lmhp001670	230.163	C11H22N2O3	L-Valyl-L-Leucine	Amino acids and derivatives	Amino acids and derivatives	3989-97-7
mws0863	234.988	C5H9NaO7P	Deoxyribose 5-phosphate	Nucleotides and derivatives	Nucleotides and derivatives	102916-66-5
mws4176	236.116	C12H16N2O3	DL-Alanyl-DL-phenylalanine	Amino acids and derivatives	Amino acids and derivatives	1999-45-7
Lmhn003240	238.048	C11H10O6	Benzoylmalic acid	Phenolic acids	Phenolic acids	22138-51-8
pme3137	238.063	C15H10O3	3-Hydroxyflavone	Flavonoids	Flavonols	577-85-5
Lmzn001925	240.1	C12H16O5	3,4'-Dihydroxy-3'-methoxybenzenepentanoic acid	Phenolic acids	Phenolic acids	-
MWS0552	240.209	C15H28O2	Cis-10-Pentadecenoic Acid(C15: 1)	Lipids	Free fatty acids	84743-29-3
pme2827	240.245	C16H32O	Palmitaldehyde	Lipids	Free fatty acids	629-80-1
pme0264	242.09	C10H14N2O5	Thymidine	Nucleotides and derivatives	Nucleotides and derivatives	50-89-5
ML10180524	243.086	C9H13N3O5	Cytarabine*	Nucleotides and derivatives	Nucleotides and derivatives	147-94-4
pme3732	243.086	C9H13N3O5	Cytidine	Nucleotides and derivatives	Nucleotides and derivatives	65-46-3
mws0248	244.07	C9H12N2O6	Uridine	Nucleotides and derivatives	Nucleotides and derivatives	58-96-8
MWSmce295	244.07	C9H12N2O6	1-beta-D-Arabinofuranosyluracil	Nucleotides and derivatives	Nucleotides and derivatives	3083-77-0
Lmhp002031	244.179	C12H24N2O3	L-Leucyl-L-Leucine	Amino acids and derivatives	Amino acids and derivatives	3303-31-9
MWSmce265	246.089	C14H14O4	Decursinol	Others	Saccharides and Alcohols	23458-02-8
Lmrj002087	246.121	C10H18N2O5	L-Isoleucyl-L-Aspartate	Amino acids and derivatives	Amino acids and derivatives	-
pme3961	251.102	C10H13N5O3	2'-Deoxyadenosine	Nucleotides and derivatives	Nucleotides and derivatives	958-09-8
mws0040	254.058	C15H10O4	Chrysin	Flavonoids	Flavones	480-40-0
mws0361	254.225	C16H30O2	Palmitoleic Acid	Lipids	Free fatty acids	373-49-9
Lmcn009122	254.225	C16H30O2	(7Z)-Hexadecenoic acid	Lipids	Free fatty acids	2416-19-5
MWSHY0124	256.074	C15H12O4	Pinocembrin (Dihydrochrysin)	Flavonoids	Flavanones	480-39-7
pma3101	256.082	C11H14NO6+	Nicotinate D-ribonucleoside	Others	Vitamin	17720-18-2
mws1488	256.24	C16H32O2	Palmitic acid	Lipids	Free fatty acids	57-10-3
mws0120	257.103	C8H20NO6P	Choline alfoscerate	Lipids	PC	28319-77-9
Zmyn000110	259.046	C6H14NO8P	D-Glucosamine 1-phosphate	Others	Saccharides and Alcohols	2152-75-2
mws0866	260.03	C6H13O9P	D-Glucose 6-phosphate*	Others	Saccharides and Alcohols	56-73-5
pme3313	260.03	C6H13O9P	D-Fructose 6-phosphate*	Others	Saccharides and Alcohols	643-13-0
Zmdp002216	260.137	C11H20N2O5	L-γ-Glutamyl-L-leucine	Amino acids and derivatives	Amino acids and derivatives	2566-39-4
MWS4309	261.111	C13H15N3O3	Glycyl-tryptophan	Amino acids and derivatives	Amino acids and derivatives	2390-74-1
Zmpn000095	262.045	C6H15O9P	Sorbitol-6-phosphate	Others	Saccharides and Alcohols	20479-58-7
Lmhp001732	263.139	C14H18N2O3	L-Prolyl-L-Phenylalanine	Amino acids and derivatives	Amino acids and derivatives	13589-02-1
Lmtn004049	264.136	C15H20O4	Abscisic acid	Organic acids	Organic acids	21293-29-8
Lmhp002001	264.147	C14H20N2O3	L-Valyl-L-Phenylalanine	Amino acids and derivatives	Amino acids and derivatives	3918-92-1
Hmsn000210	266.224	C17H30O2	Methyl 7,10-hexadecadienoate	Lipids	Free fatty acids	-
pme1184	267.097	C10H13N5O4	2'-Deoxyguanosine	Nucleotides and derivatives	Nucleotides and derivatives	961-07-9
pme0230	267.097	C10H13N5O4	Adenosine	Nucleotides and derivatives	Nucleotides and derivatives	58-61-7
pme2890	268.055	C8H16N2O4S2	L-Homocystine	Amino acids and derivatives	Amino acids and derivatives	626-72-2
mws0037	268.074	C16H12O4	Formononetin (7-Hydroxy-4'-methoxyisoflavone)	Flavonoids	Isoflavones	485-72-3
mws1662	268.074	C16H12O4	Tectochrysin	Flavonoids	Flavones	520-28-5
mws1060	268.081	C10H12N4O5	9-(Arabinosyl)hypoxanthine	Nucleotides and derivatives	Nucleotides and derivatives	7013-16-3
pme1119	268.081	C10H12N4O5	Inosine	Nucleotides and derivatives	Nucleotides and derivatives	58-63-9
mws1175	270.089	C16H14O4	Pinostrobin	Flavonoids	Flavanones	480-37-5
Lmfn006411	270.089	C16H14O4	Cryptostrobin (8-C-Methyl-5,7-Dihydroxyflavanone)	Flavonoids	Flavanones	-
MWS20159	270.11	C13H18O6	Phenyl-β-D-glucopyranoside	Others	Others	-
mws0362	270.256	C17H34O2	Heptadecanoic acid	Lipids	Free fatty acids	506-12-7
pmf0293	270.292	C18H38O	1-Octadecanol	Lipids	Free fatty acids	112-92-5
mws0914	272.068	C15H12O5	Pinobanksin	Flavonoids	Flavanonols	548-82-3
pme3475	272.068	C15H12O5	Butin	Flavonoids	Flavanones	492-14-8
MWSmce675	272.09	C12H16O7	Arbutin	Phenolic acids	Phenolic acids	497-76-7
Lmmn003323	272.235	C16H32O3	2-Hydroxyhexadecanoic acid	Organic acids	Organic acids	764-67-0
pmp001264	273.267	C16H35NO2	Hexadecylsphingosine	Lipids	Sphingolipids	-
pmb1452	273.267	C16H35NO2	N-Lauryldiethanolamine*	Lipids	Free fatty acids	1541-67-9
pme3285	274.084	C15H14O5	Afzelechin (3,5,7,4'-Tetrahydroxyflavan)	Flavonoids	Flavanols	2545-00-8
YC512117	276.209	C18H28O2	Stearidonic acid	Lipids	Free fatty acids	20290-75-9
pmb1574	276.209	C18H28O2	9,12-Octadecadien-6-Ynoic Acid	Lipids	Glycerol ester	61481-29-6
Lmlp012720	278.152	C16H22O4	Dibutyl phthalate	Phenolic acids	Phenolic acids	84-74-2
Lmxp011770	278.152	C16H22O4	Diisobutyl phthalate	Phenolic acids	Phenolic acids	84-69-5
MWSmce341	278.152	C16H22O4	Butyl isobutyl phthalate	Phenolic acids	Phenolic acids	17851-53-5
pmp001230	278.152	C16H22O4	Senkyunolide M	Others	Others	146986-60-9
mws5035	278.163	C15H22N2O3	L-Leucyl-L-phenylalanine	Amino acids and derivatives	Amino acids and derivatives	56217-82-4
pmb1650	278.2	C18H30O2	Octadeca-11E,13E,15Z-trienoic acid	Lipids	Glycerol ester	25575-00-2
pmb0889	278.225	C18H30O2	Punicic acid (9Z,11E,13Z-octadecatrienoic acid)	Lipids	Free fatty acids	544-72-9
mws0367	278.225	C18H30O2	α-Linolenic Acid*	Lipids	Free fatty acids	463-40-1
Lmbn005923	278.225	C18H30O2	Crepenynic acid	Lipids	Free fatty acids	2277-31-8
mws0629	280.106	C13H16N2O5	L-Aspartyl-L-Phenylalanine	Amino acids and derivatives	Amino acids and derivatives	13433-09-5
mws1491	280.24	C18H32O2	Linoleic acid	Lipids	Free fatty acids	60-33-3
Hmhp001812	281.112	C11H15N5O4	2'-O-Methyladenosine	Nucleotides and derivatives	Nucleotides and derivatives	2140-79-6
YC512118	281.272	C18H35NO	Oleamide (9-Octadecenamide)	Lipids	Free fatty acids	301-02-0
mws2623	282.256	C18H34O2	11-Octadecanoic acid(Vaccenic acid)	Lipids	Free fatty acids	506-17-2
pme1178	283.092	C10H13N5O5	Guanosine	Nucleotides and derivatives	Nucleotides and derivatives	118-00-3
Zmzp005934	283.288	C18H37NO	Stearamide	Alkaloids	Alkaloids	124-26-5
mws0129	284.068	C16H12O5	Genkwanin (Apigenin 7-methyl ether)	Flavonoids	Flavones	437-64-9
mws0918	284.068	C16H12O5	Prunetin (5,4'-Dihydroxy-7-methoxyisoflavone)	Flavonoids	Isoflavones	552-59-0
pme3250	284.068	C16H12O5	Biochanin A	Flavonoids	Isoflavones	491-80-5
mws0051	284.068	C16H12O5	Acacetin	Flavonoids	Flavones	480-44-4
mws0668	284.076	C10H12N4O6	Xanthosine	Nucleotides and derivatives	Nucleotides and derivatives	146-80-5
mws1505	284.105	C17H16O4	Phenethyl caffeate	Phenolic acids	Phenolic acids	104594-70-9
Zmyn005026	284.272	C18H36O2	16-Methylheptadecanoic acid	Lipids	Free fatty acids	2724-58-5
pma1751	285.085	C12H15NO7	N-(beta-D-Glucosyl)nicotinate	Others	Vitamin	-
mws1034	286.084	C16H14O5	Isosakuranetin (5,7-Dihydroxy-4'-methoxyflavanone)	Flavonoids	Flavanones	480-43-3
Zmyn005252	286.251	C17H34O3	3-Hydroxy-palmitic acid methyl ester	Others	Others	51883-36-4
mws0064	288.063	C15H12O6	Eriodictyol (5,7,3',4'-Tetrahydroxyflavanone)	Flavonoids	Flavanones	552-58-9
Lmtp006213	288.136	C17H20O4	3'-Hydroxy-3,4,5-trimethoxybibenzyl	Phenolic acids	Phenolic acids	-
Lmyn007883	288.23	C16H32O4	9,16-Dihydroxypalmitic acid	Lipids	Free fatty acids	38076-49-2
pmb3081	290.004	C6H11PO11	Glucarate O-Phosphoric acid	Others	Saccharides and Alcohols	-
pme3163	290.04	C7H15O10P	D-Sedoheptuiose 7-phosphate	Others	Saccharides and Alcohols	2646-35-7
Lmyn003835	290.043	C14H10O7	4-(3,4,5-Trihydroxybenzoxy)benzoic acid	Phenolic acids	Phenolic acids	-
MWSHY0174	290.079	C15H14O6	Epicatechin	Flavonoids	Flavanols	490-46-0
mws0054	290.079	C15H14O6	Catechin	Flavonoids	Flavanols	154-23-4
Lmhn004030	290.079	C15H14O6	5,7,3',4',5'-Pentahydroxyflavan (Tricetiflavan)	Flavonoids	Flavanols	-
pmb2657	290.123	C10H18N4O6	Argininosuccinic acid	Organic acids	Organic acids	2387-71-5
pmb0885	290.188	C18H26O3	4-Oxo-9Z,11Z,13E,15E-Octadecatetraenoic Acid	Lipids	Free fatty acids	-
pmf0314	290.261	C20H34O	Abienol	Others	Saccharides and Alcohols	17990-16-8
mws2120	292.022	C13H8O8	Brevifolin carboxylic acid	Phenolic acids	Phenolic acids	18490-95-4
Zmyn004548	292.204	C18H28O3	12-Oxo-phytodienoic acid	Lipids	Free fatty acids	85551-10-6
Zmyn004676	294.219	C18H30O3	17-Hydroxylinolenic acid	Lipids	Free fatty acids	-
pmb2786	294.219	C18H30O3	9-Hydroxy-10,12,15-octadecatrienoic acid*	Lipids	Free fatty acids	89886-42-0
pmb2787	294.219	C18H30O3	9-Oxo-10E,12Z-octadecadienoic acid	Lipids	Free fatty acids	54232-59-6
Zmyn004732	294.219	C18H30O3	2R-hydroxy-9Z,12Z,15Z-octadecatrienoic acid	Lipids	Free fatty acids	-
pmb2792	294.219	C18H30O3	13-Hydroxy-6,9,11-octadecatrienoic acid*	Lipids	Free fatty acids	74784-20-6
Lmbn005443	294.219	C18H30O3	13-KODE; (9Z,11E)-13-Oxooctadeca-9,11-dienoic acid*	Lipids	Free fatty acids	54739-30-9
Zmpn003368	294.219	C18H30O3	13S-Hydroxy-9Z,11E,15Z-octadecatrienoic acid	Lipids	Free fatty acids	87984-82-5
Lmcn009539	294.256	C19H34O2	E,E,Z-1,3,12-Nonadecatriene-5,14-diol	Lipids	Free fatty acids	-
Lmqp000329	295.056	C8H14N3O7P	5-Aminoimidazole ribonucleotide	Nucleotides and derivatives	Nucleotides and derivatives	25635-88-5
Lmhn102068	296.053	C13H12O8	2-O-Caffeoylmalic acid	Phenolic acids	Phenolic acids	53755-04-7
Hmqp005411	296.234	C18H32O3	9-Oxo-12Z-Octadecenoic acid	Lipids	Free fatty acids	112543-32-5
Hmqp005455	296.234	C18H32O3	15(R)-Hydroxylinoleic Acid	Lipids	Free fatty acids	177931-23-6
Rfmb091	296.235	C18H32O3	9S-Hydroxy-10E,12Z-octadecadienoic acid	Lipids	Free fatty acids	15514-85-9
pmb2799	296.235	C18H32O3	12,13-Epoxy-9-Octadecenoic Acid	Lipids	Free fatty acids	6799-85-5
Lmbn005662	296.235	C18H32O3	9(10)-EpOME;(9R,10S)-(12Z)-9,10-Epoxyoctadecenoic acid*	Lipids	Free fatty acids	16833-56-0
Lmbn005369	296.235	C18H32O3	13(S)-HODE;13(S)-Hydroxyoctadeca-9Z,11E-dienoic acid	Lipids	Free fatty acids	10219-69-9
pme1474	297.09	C11H15N5O3S	5'-Deoxy-5'-(methylthio)adenosine	Nucleotides and derivatives	Nucleotides and derivatives	2457-80-9
pmb0197	297.107	C11H15N5O5	N7-Methylguanosine	Nucleotides and derivatives	Nucleotides and derivatives	20244-86-4
Lmln001195	298.105	C14H18O7	Picein (4-Acetylphenyl-glucoside)	Phenolic acids	Phenolic acids	530-14-3
Lmbn009444	298.251	C18H34O3	Ricinoleic acid	Lipids	Free fatty acids	141-22-0
pmf0297	298.324	C20H42O	1-Eicosanol	Lipids	Free fatty acids	629-96-9
Zmhp003514	300.063	C16H12O6	6,7,8-Tetrahydroxy-5-methoxyflavone	Flavonoids	Flavones	-
mws0058	300.063	C16H12O6	Diosmetin (5,7,3'-Trihydroxy-4'-methoxyflavone)	Flavonoids	Flavones	520-34-3
Zmhn001358	300.084	C13H16O8	4-O-Glucosyl-4-hydroxybenzoic acid	Phenolic acids	Phenolic acids	-
Zmhn001926	300.084	C13H16O8	1-O-Salicyl-D-glucose	Phenolic acids	Phenolic acids	60517-74-0
pmb3142	300.085	C13H16O8	Salicylic acid-2-O-glucoside*	Phenolic acids	Phenolic acids	10366-91-3
Hmtn001302	300.085	C13H16O8	Glucosyloxybenzoic acid*	Phenolic acids	Phenolic acids	-
mws2367	300.121	C14H20O7	Salidroside	Phenolic acids	Phenolic acids	10338-51-9
Hmyn001360	300.135	C18H20O4	Doitungbiphenyl A	Phenolic acids	Phenolic acids	-
Lmfp006902	300.173	C19H24O3	Centrolobol	Phenolic acids	Phenolic acids	30359-01-4
Cmmn012461	300.209	C20H28O2	Dehydroabietic acid	Terpenoids	Ditepenoids	1740-19-8
pme2816	300.209	C20H28O2	4-Oxoretinol	Others	Vitamin	62702-55-0
MWS5235	300.266	C18H36O3	12-Hydroxyoctadecanoic acid	Lipids	Free fatty acids	106-14-9
Zmyn005384	300.266	C18H36O3	2R-Hydroxyoctadecanoic Acid	Lipids	Free fatty acids	26633-48-7
Lmqn008288	300.267	C18H36O3	3-Hydroxyoctadecanoic Acid	Lipids	Free fatty acids	45261-96-9
pmb3079	301.056	C8H16NO9P	N-Acetyl-D-glucosamine-1-phosphate	Others	Saccharides and Alcohols	6866-69-9
Hmyp002315	302.042	C15H10O7	3,5,7,4'-Tetrahydroxy-Coumaronochromone	Others	Others	-
Zmpp002571	302.043	C15H10O7	Robinetin	Flavonoids	Flavonols	490-31-3
Cmsp004086	302.079	C16H14O6	Dihydrokaempferide	Flavonoids	Flavanonols	137225-59-3
MWSmce064	302.079	C16H14O6	Hematoxylin	Phenolic acids	Phenolic acids	517-28-2
Zmhn000892	302.1	C13H18O8	4-O-Glucosyl-3,4-dihydroxybenzyl alcohol	Phenolic acids	Phenolic acids	-
Hmqn000843	302.1	C13H18O8	Tachioside	Phenolic acids	Phenolic acids	109194-60-7
mws1375	303.143	C12H21N3O6	Nicotianamine	Amino acids and derivatives	Amino acids and derivatives	34441-14-0
mws0044	304.058	C15H12O7	Dihydroquercetin(Taxifolin)	Flavonoids	Flavanonols	480-18-2
mws0042	306.074	C15H14O7	Epigallocatechin	Flavonoids	Flavanols	970-74-1
pmn001610	308.272	C20H36O2	Eicosadienoic acid	Lipids	Free fatty acids	5598-38-9
Lmhn003074	310.069	C14H14O8	Feruloylmalic acid	Phenolic acids	Phenolic acids	-
pmb2791	310.1	C18H30O4	9-Hydroperoxy-10E,12,15Z-octadecatrienoic acid	Lipids	Free fatty acids	111004-08-1
Zmyn004449	310.214	C18H30O4	9-Hydroxy-12-oxo-10(E),15(Z)-octadecadienoic acid	Lipids	Free fatty acids	-
Zmzn003953	310.214	C18H30O4	13(s)-hydroperoxy-(9z,11e,15z)-octadecatrienoic acid	Lipids	Free fatty acids	67597-26-6
Lmtp001399	311.101	C14H17NO7	5,6-Dihydroxyindole-5-O-β-glucoside	Alkaloids	Plumerane	-
Lmcp002302	311.123	C12H17N5O5	N6-(2-Hydroxyethyl)adenosine	Nucleotides and derivatives	Nucleotides and derivatives	4338-48-1
pme3967	311.123	C12H17N5O5	2-(Dimethylamino)guanosine	Nucleotides and derivatives	Nucleotides and derivatives	2140-67-2
pmb2804	312.1	C18H32O4	13S-Hydroperoxy-9Z,11E-octadecadienoic acid	Lipids	Free fatty acids	33964-75-9
pmn001689	312.23	C18H32O4	9-Hydroxy-12-oxo-15(Z)-octadecenoic acid	Lipids	Free fatty acids	-
Lmbn004685	312.23	C18H32O4	5S,8R-DiHODE; (5S,8R,9Z,12Z)-5,8-Dihydroxyoctadeca-9,12-dienoate	Lipids	Free fatty acids	-
Lmbn005287	312.23	C18H32O4	7S,8S-DiHODE; (9Z,12Z)-(7S,8S)-Dihydroxyoctadeca-9,12-dienoic acid*	Lipids	Free fatty acids	143288-65-7
Zmjn004133	312.23	C18H32O4	9S-Hydroperoxy-10E,12Z-octadecadienoic acid*	Lipids	Free fatty acids	5502-91-0
Rfmb087	312.23	C18H32O4	9-Hydroxy-13-oxo-10-octadecenoic Acid*	Lipids	Free fatty acids	-
mws1174	314.079	C17H14O6	3-O-Acetylpinobanksin	Flavonoids	Flavanonols	52117-69-8
mws0038	314.079	C17H14O6	Kumatakenin	Flavonoids	Flavonols	3301-49-3
Lmyn002403	314.1	C14H18O8	Mandelic acid-β-glucoside	Phenolic acids	Phenolic acids	-
Lmmn002179	314.1	C14H18O8	Methyl salicylate-2-O-glucoside	Phenolic acids	Phenolic acids	10019-60-0
Cmzp002057	314.1	C14H18O8	6-O-Acetylarbutin	Phenolic acids	Phenolic acids	10338-88-2
Cmqn011704	314.225	C21H30O2	3-(9E,11E,13Z)-Pentadecatrienyl-1,2-Benzenediol	Phenolic acids	Phenolic acids	1186661-13-1
Cmqn010644	314.225	C21H30O2	3-(8,11,13-Pentadecatrienyl)-(Z,Z,Z)1,2-Benzenediol	Phenolic acids	Phenolic acids	83258-39-3
Lmbn005487	314.246	C18H34O4	12,13-DHOME; (9Z)-12,13-Dihydroxyoctadec-9-enoic acid	Lipids	Free fatty acids	263399-35-5
Lmdp003808	316.058	C16H12O7	Azaleatin (5-O-Methylquercetin)	Flavonoids	Flavonols	529-51-1
pmn001367	316.079	C13H16O9	Protocatechuic acid-4-O-glucoside	Phenolic acids	Phenolic acids	-
pmb2871	316.079	C13H16O9	1-O-Gentisoyl-D-glucoside	Phenolic acids	Phenolic acids	23445-11-6
pmf0392	316.095	C17H16O6	Persicogenin (5,3'-dihydroxy-7,4'-dimethoxyflavanone)	Flavonoids	Flavanones	28590-40-1
Jmwn002172	316.116	C14H20O8	3,4-dihydroxyphenylethanol-β-D-glucopyranoside	Phenolic acids	Phenolic acids	-
Zmtn001661	316.116	C14H20O8	Vanilloloside	Phenolic acids	Phenolic acids	74950-96-2
Hmtn001120	316.116	C14H20O8	5-(2-Hydroxyethyl)-2-O-glucosylphenol	Phenolic acids	Phenolic acids	-
pmn001553	316.116	C14H20O8	Cimidahurinine	Phenolic acids	Phenolic acids	142542-89-0
pmb2221	317.293	C18H39NO3	4-Hydroxysphinganine	Lipids	Sphingolipids	554-62-1
mws0032	318.038	C15H10O8	Myricetin	Flavonoids	Flavonols	529-44-2
mws0744	320.053	C15H12O8	Dihydromyricetin (Ampelopsin)	Flavonoids	Flavanonols	27200-12-0
pmb0751	320.09	C16H16O7	Trans-5-O-(p-Coumaroyl)shikimate	Phenolic acids	Phenolic acids	-
pmb3075	320.09	C16H16O7	3-O-p-Coumaroylshikimic acid*	Phenolic acids	Phenolic acids	-
MWS2685	320.235	C20H32O3	12-HETE; 12-Hydroxy-5,8,10,14-eicosatetraenoic acid	Lipids	Free fatty acids	71030-37-0
MWS3083	320.235	C20H32O3	15(S)-HETE; 15(S)-Hydroxy-5Z,8Z,11Z,13E-eicosatetraenoic acid	Lipids	Free fatty acids	54845-95-3
pme3174	323.052	C9H14N3O8P	Cytidine 5'-monophosphate(Cytidylic acid)	Nucleotides and derivatives	Nucleotides and derivatives	63-37-6
pme2074	323.21	C18H29NO4	(-)-Jasmonoyl-L-Isoleucine	Organic acids	Organic acids	120330-93-0
pme3188	324.036	C9H13N2O9P	Uridine 5'-monophosphate	Nucleotides and derivatives	Nucleotides and derivatives	58-97-9
Lmbp003825	324.085	C15H16O8	Skimmin (7-Hydroxycoumarin-7-O-glucoside)	Lignans and Coumarins	Coumarins	93-39-0
Hmqp006023	324.266	C20H36O3	Ethyl 9-Hydroxy-10,12-octadecadienoic acid	Lipids	Free fatty acids	-
pmn001419	326.1	C15H18O8	1-O-[(E)-p-Cumaroyl]-D-glucose	Phenolic acids	Phenolic acids	-
Zmhn002301	326.1	C15H18O8	p-Coumaric acid-4-O-glucoside	Phenolic acids	Phenolic acids	117405-48-8
MWSmce278	326.188	C21H26O3	Acitretin	Others	Vitamin	55079-83-9
Hmsn002272	328.116	C15H20O8	Demethyl coniferin	Phenolic acids	Phenolic acids	-
mws0371	328.24	C22H32O2	Cis-4,7,10,13,16,19-Docosahexaenoic Acid(C22:6n3)	Lipids	Free fatty acids	6217-54-5
mws0884	329.053	C10H12N5O6P	Cyclic AMP	Nucleotides and derivatives	Nucleotides and derivatives	60-92-4
Lmqp006559	329.327	C20H43NO2	2-Amino-1,3-eicosanediol	Others	Saccharides and Alcohols	-
mws0917	330.074	C17H14O7	3,7-Di-O-methylquercetin	Flavonoids	Flavonols	2068-02-02
Lmtn002565	330.095	C14H18O9	1-O-Vanilloyl-D-Glucose	Phenolic acids	Phenolic acids	-
Lmmn003663	330.095	C14H18O9	5-Glucosyloxy-2-Hydroxybenzoic acid methyl ester	Phenolic acids	Phenolic acids	-
Lmmp003087	330.095	C14H18O9	Mudanoside A	Phenolic acids	Phenolic acids	-
Smhn002346	330.095	C14H18O9	2,4,6-trihydroxy-acetophenone-6-O-β-D-glucopyranoside	Phenolic acids	Phenolic acids	-
pmn001517	330.131	C15H22O8	3,4,5-Trimethoxyphenyl-1-O-Glucoside	Phenolic acids	Phenolic acids	-
Lmbn004240	330.241	C18H34O5	9,10-Dihydroxy-12,13-epoxyoctadecanoic acid*	Lipids	Free fatty acids	-
pmn001694	330.241	C18H34O5	9,10,13-Trihydroxy-11-Octadecenoic Acid	Lipids	Free fatty acids	29907-57-1
mws0930	330.256	C22H34O2	Docosapentaenoic acid	Lipids	Free fatty acids	24880-45-3
pmp001284	330.277	C19H38O4	Monopalmitin	Lipids	Glycerol ester	542-44-9
pme3184	331.068	C10H14N5O6P	2'-Deoxyadenosine-5'-monophosphate	Nucleotides and derivatives	Nucleotides and derivatives	653-63-4
pmb0789	331.127	C14H21NO8	Pyridoxine-5'-O-glucoside	Others	Vitamin	-
pmc0066	332.052	C10H13N4O7P	2'-Deoxyinosine-5'-monophosphate	Nucleotides and derivatives	Nucleotides and derivatives	3393-18-8
pmb2928	332.074	C13H16O10	Gallic acid-4-O-glucoside	Phenolic acids	Phenolic acids	84274-52-2
pmn001518	332.074	C13H16O10	1-O-Galloyl-D-glucose	Phenolic acids	Phenolic acids	58511-73-2
Hmln000873	332.075	C13H16O10	2-O-Galloyl-D-glucose*	Phenolic acids	Phenolic acids	-
Lmsp008443	332.09	C17H16O7	3,3',5-Trihydroxy-4',7-dimethoxyflavanone	Flavonoids	Flavanones	-
Jmwn002117	332.111	C14H20O9	2-(3,4-dihydroxyphenyl)ethanediol 1-O-β-D-glucopyranoside	Phenolic acids	Phenolic acids	-
Lmmn001294	332.111	C14H20O9	Koaburaside	Phenolic acids	Phenolic acids	41653-73-0
mws0675	334.057	C11H15N2O8P	β-Nicotinamide mononucleotide	Nucleotides and derivatives	Nucleotides and derivatives	1094-61-7
Lmqn000432	334.067	C9H19O11P	1-(sn-Glycero-3-phospho)-1D-myo-inositol	Others	Saccharides and Alcohols	-
pmf0289	335.159	C15H21N5O4	Riboprine	Nucleotides and derivatives	Nucleotides and derivatives	7724-76-7
Hmln002806	336.085	C16H16O8	5-O-Caffeoylshikimic acid	Phenolic acids	Phenolic acids	180981-12-8
pmb2636	336.23	C20H32O4	8,15-Dihydroxy-5,9,11,13-eicosatetraenoic acid	Lipids	Free fatty acids	77667-08-4
pmb3074	338.1	C16H18O8	5-O-p-Coumaroylquinic acid	Phenolic acids	Phenolic acids	1899-30-5
pmn001421	338.1	C16H18O8	3-O-p-Coumaroylquinic acid	Phenolic acids	Phenolic acids	87099-71-6
pma6460	338.1	C16H18O8	4-O-p-Coumaroylquinic acid	Phenolic acids	Phenolic acids	32451-86-8
Lmyn011997	338.318	C22H42O2	Erucic acid	Lipids	Free fatty acids	112-86-7
mws5039	340.065	C15H16O9	Esculin Hydrate	Lignans and Coumarins	Coumarins	66778-17-4
pma0149	340.079	C15H16O9	Sinapoyl malate	Phenolic acids	Phenolic acids	92344-58-6
Cmyn001328	340.079	C15H16O9	Daphnin	Lignans and Coumarins	Coumarins	486-55-5
mws1015	340.079	C15H16O9	Esculin (6,7-DihydroxyCoumarin-6-glucoside)	Lignans and Coumarins	Coumarins	531-75-9
Lmbn001162	340.079	C15H16O9	Esculetin-7-O-glucoside	Lignans and Coumarins	Coumarins	-
Hmcn004128	340.116	C16H20O8	P-Methoyxcinnamate glucoside	Phenolic acids	Phenolic acids	-
Lman002731	342.095	C15H18O9	Grevilloside F	Phenolic acids	Phenolic acids	1094004-50-8
pmn001420	342.095	C15H18O9	1-O-[(E)-Caffeoyl]-D-glucose	Phenolic acids	Phenolic acids	-
Zmhn001793	342.096	C15H18O9	6-O-Caffeoyl-D-glucose	Phenolic acids	Phenolic acids	-
pme0519	342.116	C12H22O11	D-Sucrose	Others	Saccharides and Alcohols	57-50-1
mws1333	342.116	C12H22O11	Melibiose	Others	Saccharides and Alcohols	585-99-9
mws5038	342.116	C12H22O11	Isomaltulose	Others	Saccharides and Alcohols	13718-94-0
mws0264	342.116	C12H22O11	D-(+)-Trehalose*	Others	Saccharides and Alcohols	99-20-7
mws1080	342.116	C12H22O11	Galactinol	Others	Saccharides and Alcohols	3687-64-7
MA10039641	342.116	C12H22O11	Lactobiose	Others	Saccharides and Alcohols	63-42-3
Zmjn000425	342.116	C12H22O11	D-Lactulose	Others	Saccharides and Alcohols	4618-18-2
Lmsn000381	342.116	C12H22O11	D-Maltose	Others	Saccharides and Alcohols	69-79-4
mws0906	342.131	C16H22O8	Coniferin	Phenolic acids	Phenolic acids	531-29-3
pmb2211	342.288	C19H38N2O3	Cocamidopropyl betaine	Alkaloids	Alkaloids	4292-10-8
Zmln000899	344.111	C15H20O9	Syringaldehyde-4-O-glucoside	Phenolic acids	Phenolic acids	-
Zmhn000563	344.111	C15H20O9	syringic acid-4-O-rhamnopyranoside	Lignans and Coumarins	Lignans	-
Lmmn000774	344.111	C15H20O9	Dihydrocaffeoylglucose*	Phenolic acids	Phenolic acids	-
mws0609	345.047	C10H12N5O7P	Guanosine 3',5'-cyclic monophosphate	Nucleotides and derivatives	Nucleotides and derivatives	7665-99-8
pmb0801	345.106	C14H19NO9	4-Pyridoxic acid-O-glucoside	Others	Vitamin	-
pmb0981	347.063	C10H14N5O7P	Adenosine 5'-monophosphate	Nucleotides and derivatives	Nucleotides and derivatives	61-19-8
pmb0532	348.047	C10H13N4O8P	Inosine 5'-monophosphate	Nucleotides and derivatives	Nucleotides and derivatives	131-99-7
pmb0808	352.079	C16H16O9	Esculetin-6-O-quinic acid	Lignans and Coumarins	Coumarins	-
mws4108	352.131	C21H20O5	1-Methoxyphaseollin	Lignans and Coumarins	Coumarins	157226-48-7
pmb1605	352.237	C21H36O4	MAG (18:3) isomer3	Lipids	Glycerol ester	-
pmb2325	352.237	C21H36O4	MAG (18:3) isomer2	Lipids	Glycerol ester	-
Lmhp011562	352.261	C21H36O4	1-α-Linolenoyl-glycerol	Lipids	Glycerol ester	-
Lmhp011388	352.261	C21H36O4	2-α-Linolenoyl-glycerol	Lipids	Glycerol ester	55268-58-1
MWSmce024	354.095	C16H18O9	Scopoletin-7-O-glucoside (Scopolin)	Lignans and Coumarins	Coumarins	531-44-2
pme1816	354.095	C16H18O9	Neochlorogenic acid (5-O-Caffeoylquinic acid)	Phenolic acids	Phenolic acids	906-33-2
mws2108	354.095	C16H18O9	Cryptochlorogenic acid (4-O-Caffeoylquinic acid)	Phenolic acids	Phenolic acids	905-99-7
mws0178	354.095	C16H18O9	Chlorogenic acid (3-O-Caffeoylquinic acid)	Phenolic acids	Phenolic acids	327-97-9
pmd0209	354.11	C20H18O6	Sesamin	Lignans and Coumarins	Lignans	607-80-7
pmb0164	354.251	C21H38O4	MAG (18:2) isomer1	Lipids	Glycerol ester	-
pmp001283	354.251	C21H38O4	glyceryl linoleate	Lipids	Glycerol ester	26545-74-4
Lmhp012042	354.277	C21H38O4	2-Linoleoylglycerol	Lipids	Glycerol ester	3443-82-1
Lmhp112042	354.277	C21H38O4	1-Linoleoylglycerol	Lipids	Glycerol ester	2277-28-3
Lmhn001580	356.074	C15H16O10	Sinapoyltartaric acid	Phenolic acids	Phenolic acids	-
Zmhn002422	356.11	C16H20O9	Feruloyl glucose	Phenolic acids	Phenolic acids	-
Hmmn002544	356.111	C16H20O9	Ferulic acid-4-O-glucoside	Phenolic acids	Phenolic acids	117405-51-3
mws0096	356.126	C20H20O6	Piperitol	Lignans and Coumarins	Lignans	52151-92-5
pmb0296	356.293	C21H40O4	1-Oleoyl-Sn-Glycerol	Lipids	Glycerol ester	129784-87-8
Jmyn002224	358.126	C16H22O9	glucoacetosyringone	Phenolic acids	Phenolic acids	86402-41-7
Zmdp006307	358.142	C20H22O6	sanshodiol	Lignans and Coumarins	Lignans	-
mws0097	358.142	C20H22O6	Pinoresinol	Lignans and Coumarins	Lignans	487-36-5
Lmdn004267	358.142	C20H22O6	Epipinoresinol	Lignans and Coumarins	Lignans	24404-50-0
pmb3107	360.106	C15H20O10	Glucosyringic Acid	Phenolic acids	Phenolic acids	-
pmb0998	363.058	C10H14N5O8P	Guanosine 5'-monophosphate	Nucleotides and derivatives	Nucleotides and derivatives	85-32-5
mws5040	364.078	C12H21O11Na	Turanose	Others	Saccharides and Alcohols	547-25-1
pmb0964	365.17	C16H23N5O5	Isopentenyladenine-7-N-glucoside	Nucleotides and derivatives	Nucleotides and derivatives	-
Lmgp003270	368.074	C16H16O10	Scopoletin-7-O-glucuronide	Lignans and Coumarins	Coumarins	132752-65-9
mws0179	368.111	C17H20O9	Chlorogenic acid methyl ester	Phenolic acids	Phenolic acids	29708-87-0
Lmgn003073	368.111	C17H20O9	5-O-Feruloylquinic acid	Phenolic acids	Phenolic acids	-
pmb0752	368.111	C17H20O9	3-O-Feruloylquinic acid	Phenolic acids	Phenolic acids	1899-29-2
pma3724	368.111	C17H20O9	1-O-Feruloylquinic acid*	Phenolic acids	Phenolic acids	-
MWSmce025	370.09	C16H18O10	Fraxin	Lignans and Coumarins	Coumarins	524-30-1
Hmzp007128	370.105	C20H18O7	Sesaminol	Lignans and Coumarins	Lignans	74061-79-3
Lmbp002309	370.126	C17H22O9	Sinapaldehyde-4-O-Glucoside	Phenolic acids	Phenolic acids	154461-65-1
pmb3317	372.106	C16H20O10	Quinacyl syringic acid	Phenolic acids	Phenolic acids	-
Lmap001661	372.142	C17H24O9	Grevilloside C	Phenolic acids	Phenolic acids	1094004-47-3
mws0232	376.138	C17H20N4O6	Riboflavin (Vitamin B2)	Others	Vitamin	83-88-5
pme3337	383.108	C14H17N5O8	N6-Succinyl Adenosine	Nucleotides and derivatives	Nucleotides and derivatives	4542-23-8
Lmjp003090	384.106	C17H20O10	Isofraxidin-7-O-glucoside	Lignans and Coumarins	Coumarins	483-91-0
pme1286	384.122	C14H20N6O5S	S-(5'-Adenosy)-L-homocysteine	Amino acids and derivatives	Amino acids and derivatives	979-92-0
pmb3062	386.102	C17H22O10	1-O-Eudesmoylquinic acid	Phenolic acids	Phenolic acids	-
Zmhn002227	386.121	C17H22O10	4-O-Glucosyl-sinapate*	Phenolic acids	Phenolic acids	-
HJN003	386.122	C17H22O10	1-O-Sinapoyl-D-glucose	Phenolic acids	Phenolic acids	-
Lmqp003013	386.194	C19H30O8	Citroside A	Terpenoids	Terpene	120330-44-1
mws1565	388.137	C17H24O10	Geniposide	Terpenoids	Monoterpenoids	24512-63-8
Lmzn001582	388.174	C18H28O9	5'-Glucosyloxyjasmanic acid	Phenolic acids	Phenolic acids	-
Zmjp003597	388.21	C19H32O8	Ampelopsisionoside	Others	Others	-
Lmmp010562	390.277	C24H38O4	Diisooctyl Phthalate	Phenolic acids	Phenolic acids	27554-26-3
pme2735	398.137	C15H22N6O5S	S-Adenosylmethionine	Amino acids and derivatives	Amino acids and derivatives	29908-03-0
pmc0281	399.139	C15H21N5O8	Ribosyladenosine	Nucleotides and derivatives	Nucleotides and derivatives	-
Hmln003529	402.152	C18H26O10	Benzyl β-primeveroside	Phenolic acids	Phenolic acids	130622-31-0
Cmjn004337	402.153	C18H26O10	Benzyl-(2''-O-xylosyl)glucoside	Phenolic acids	Phenolic acids	-
pmf0248	402.35	C27H46O2	Delta-Tocopherol	Others	Vitamin	119-13-1
pme3007	404.002	C9H14N2O12P2	Uridine 5'-diphosphate	Nucleotides and derivatives	Nucleotides and derivatives	27821-45-0
pmn001738	404.132	C17H24O11	Oleoside 11-methyl ester	Phenolic acids	Phenolic acids	60539-23-3
pmp001054	404.132	C17H24O11	Gardenoside	Terpenoids	Monoterpenoids	24512-62-7
Lmhn001773	415.054	C19H13NO10	Caffeoylnicotinoyltartaric acid	Phenolic acids	Phenolic acids	-
mws2523	422.083	C12H23O14P	Trehalose 6-phosphate	Others	Saccharides and Alcohols	4484-88-2
Hmcp005535	424.37	C30H48O	α-Amyrenone	Terpenoids	Triterpene	638-96-0
Hmcp005697	424.37	C30H48O	δ-Amyrenone	Terpenoids	Triterpene	20248-08-2
Lmyp006119	424.371	C30H48O	β-Amyrone	Terpenoids	Triterpene	638-97-1
pmb0864	425.254	C19H40NO7P	LysoPE 14:0	Lipids	LPE	-
Lmhp008337	425.254	C19H40NO7P	LysoPE 14:0(2n isomer)*	Lipids	LPE	-
pmp000436	426.386	C30H50O	Taraxerol	Terpenoids	Triterpene	127-22-0
MWSHY0179	430.126	C22H22O9	Formononetin-7-O-glycoside (Ononin)	Flavonoids	Isoflavones	486-62-4
Lmhn002574	432.069	C20H16O11	Caffeoyl(p-Hydroxybenzoyl)tartaric acid	Phenolic acids	Phenolic acids	-
pme0321	432.106	C21H20O10	Kaempferol-7-O-rhamnoside	Flavonoids	Flavonols	20196-89-8
mws0072	432.106	C21H20O10	Apigenin-5-O-glucoside	Flavonoids	Flavones	28757-27-9
mws0919	432.106	C21H20O10	Kaempferol-3-O-rhamnoside (Afzelin)(Kaempferin)	Flavonoids	Flavonols	482-39-3
pmp000117	432.142	C22H24O9	3,5,6,7,8,3',4'-Heptamethoxyflavone	Flavonoids	Flavonols	1178-24-1
pme3392	433.113	C21H21O10+	Pelargonidin-3-O-glucoside	Flavonoids	Anthocyanidins	47684-27-5
Lmdp003509	434.085	C20H18O11	Quercetin-3-O-xyloside (Reynoutrin)	Flavonoids	Flavonols	549-32-6
mws2186	434.085	C20H18O11	Avicularin	Flavonoids	Flavonols	572-30-5
pmb0744	434.1	C24H18O8	Tricin-4'-O-Benzoic Acid	Flavonoids	Flavones	-
Cmzn005251	434.121	C21H22O10	6-O-Caffeoylarbutin	Phenolic acids	Phenolic acids	136172-60-6
mws1179	434.121	C21H22O10	Naringenin-7-O-glucoside (Prunin)	Flavonoids	Flavanones	529-55-5
mws2118	436.137	C21H24O10	Phloretin-2'-O-glucoside (Phlorizin)	Flavonoids	Chalcones	60-81-1
Lmhp008440	437.254	C20H40NO7P	LysoPE 15:1*	Lipids	LPE	-
Lmhp009187	439.27	C20H42NO7P	LysoPE 15:0*	Lipids	LPE	-
Lmhp008885	439.27	C20H42NO7P	LysoPE 15:0(2n isomer)*	Lipids	LPE	-
pmp000438	442.381	C30H50O2	Betulin	Terpenoids	Triterpene	473-98-3
mws1172	446.121	C22H22O10	Trifolirhizin (Maackiain-3-O-glucoside)	Flavonoids	Isoflavones	6807-83-6
pmb1283	447.215	C18H33N5O6S	L-Glutaminyl-L-valyl-L-valyl-L-cysteine	Amino acids and derivatives	Amino acids and derivatives	-
Lmhp007836	447.239	C21H38NO7P	LysoPE 16:3	Lipids	LPE	-
mws2209	448.101	C21H20O11	Kaempferol-3-O-glucoside (Astragalin)	Flavonoids	Flavonols	480-10-4
pme2459	448.101	C21H20O11	Luteolin-7-O-glucoside (Cynaroside)	Flavonoids	Flavones	5373-11-5
mws0045	448.101	C21H20O11	Quercetin-3-O-rhamnoside(Quercitrin)	Flavonoids	Flavonols	522-12-3
Lmyn006922	448.137	C22H24O10	Sakuranin	Flavonoids	Flavanones	529-39-5
mws1361	450.116	C21H22O11	Astilbin	Flavonoids	Flavanonols	29838-67-3
Lmsp004301	450.116	C21H22O11	3',5,5',7-Tetrahydroxyflavanone-7-O-glucoside	Flavonoids	Flavanones	-
Cmzn004594	450.116	C21H22O11	Dunalianoside C	Phenolic acids	Phenolic acids	-
Lmlp005236	450.116	C21H22O11	Dihydrokaempferol-3-O-glucoside	Flavonoids	Flavanonols	1049-08-8
mws0057	450.116	C21H22O11	Eriodictyol-7-O-glucoside	Flavonoids	Flavanones	38965-51-4
pmb3023	450.116	C21H22O11	Eriodictyol-8-C-glucoside	Flavonoids	Flavanones	1023271-51-3
Lmtn002796	450.116	C21H22O11	Aromadendrin-7-O-glucoside	Flavonoids	Flavanonols	28189-90-4
Jmgn004021	450.116	C21H22O11	6-C-Glucosyl-2-Hydroxynaringenin	Flavonoids	Flavanones	-
Cmxp003975	450.116	C21H22O11	Okanin-4'-O-glucoside(Marein)	Flavonoids	Chalcones	535-96-6
Lmhp008763	451.27	C21H42NO7P	LysoPE 16:1(2n isomer)	Lipids	LPE	-
HJN093	452.095	C20H20O12	2-O-Salicyl-6-O-Galloyl-D-Glucose	Phenolic acids	Phenolic acids	-
Lmqn005404	452.095	C20H20O12	4-Hydroxybenzoyl-1-O-(6''-O-galloyl)glucoside	Phenolic acids	Phenolic acids	-
pmn001416	452.111	C24H20O9	Catechin-(7,8-bc)-4α-(3,4-dihydroxyphenyl)-dihydro-2-(3H)-one	Flavonoids	Flavanols	-
pmn001415	452.111	C24H20O9	Catechin-(7,8-bc)-4β-(3,4-dihydroxyphenyl)-dihydro-2-(3H)-one	Flavonoids	Flavanols	-
Hmpn005101	452.131	C21H24O11	Sieboldin	Flavonoids	Chalcones	18777-73-6
HJN041	452.131	C21H24O11	Epicatechin glucoside	Flavonoids	Flavanols	-
Zmdn002400	452.132	C21H24O11	Epicatechin-3'-O-β-D-glucopyranoside	Flavonoids	Flavanols	-
Zmdn002049	452.132	C21H24O11	Epicatechin-4'-O-β-D-glucopyranoside	Flavonoids	Flavanols	-
MWSmce417	452.168	C22H28O10	5-O-Methylvisammioside	Others	Others	84272-85-5
pmd0160	453.286	C21H44NO7P	LysoPE 16:0(2n isomer)	Lipids	LPE	-
pmb0876	453.286	C21H44NO7P	LysoPE 16:0	Lipids	LPE	53862-35-4
pmb0478	454.148	C21H26O11	Coumarin O-rutinoside	Phenolic acids	Phenolic acids	-
Lmzn106829	454.345	C30H46O3	Betulonic acid	Terpenoids	Triterpene	4481-62-3
Lmzn006795	454.345	C30H46O3	Ursonic acid	Terpenoids	Triterpene	6246-46-4
Hmbn004734	456.325	C29H44O4	30-Norhederagenin	Steroids	Steroidal saponins	117654-06-5
HJN110	456.36	C30H48O3	Betulinic acid	Terpenoids	Triterpene	472-15-1
pmb0464	457.143	C16H27NO14	L-Aspartic acid-O-diglucoside	Amino acids and derivatives	Amino acids and derivatives	-
mws0034	458.085	C22H18O11	Epigallocatechin-3-gallate	Flavonoids	Flavanols	989-51-5
mws0351	458.085	C22H18O11	Gallate catechin gallate	Flavonoids	Flavanols	4233-96-9
mws2220	458.085	C22H18O11	Gallocatechin 3-O-gallate	Flavonoids	Flavanols	5127-64-0
Lmhn002683	458.085	C22H18O11	p-Coumaroylcaffeoyltartaric acid	Phenolic acids	Phenolic acids	-
Zmjp013616	458.376	C30H50O3	12,13-Dihydroursolic acid	Terpenoids	Triterpene	-
Zmhn003625	460.137	C23H24O10	6-O-Glucosyl-feruloylbenzoic acid	Phenolic acids	Phenolic acids	-
pmb2654	461.153	C19H27NO12	Anthranilate O-hexosyl-O-hexoside	Phenolic acids	Phenolic acids	-
pmb3012	462.116	C22H22O11	Chrysoeriol-7-O-glucoside	Flavonoids	Flavones	19993-32-9
Lmmp004257	462.116	C22H22O11	6-C-Methylquercetin-3-O-rhamnoside	Flavonoids	Flavonols	-
pmb2999	462.116	C22H22O11	Chrysoeriol-5-O-glucoside	Flavonoids	Flavones	-
mws0856	464.095	C21H20O12	Quercetin-4'-O-glucoside (Spiraeoside)	Flavonoids	Flavonols	20229-56-5
Lmdp003286	464.095	C21H20O12	Isohyperoside	Flavonoids	Flavonols	35589-21-0
pmp001309	464.095	C21H20O12	6-Hydroxykaempferol-7-O-glucoside	Flavonoids	Flavonols	-
Hmcn001884	464.095	C21H20O12	6-Hydroxyluteolin 5-glucoside	Flavonoids	Flavones	-
mws1329	464.095	C21H20O12	Quercetin-7-O-glucoside	Flavonoids	Flavonols	491-50-9
mws0061	464.095	C21H20O12	Quercetin-3-O-galactoside (Hyperin)	Flavonoids	Flavonols	482-36-0
Smgp004575	464.095	C21H20O12	Quercetin-5-O-β-D-glucoside	Flavonoids	Flavonols	-
mws0091	464.095	C21H20O12	Quercetin-3-O-glucoside (Isoquercitrin)	Flavonoids	Flavonols	482-35-9
pme1598	464.132	C22H24O11	Hesperetin-5-O-glucoside	Flavonoids	Flavanones	69651-80-5
Lmhp009769	465.286	C22H44NO7P	LysoPE 17:1	Lipids	LPE	-
Lmhp009464	465.286	C22H44NO7P	LysoPE 17:1(2n isomer)	Lipids	LPE	-
pmd0130	467.301	C22H46NO7P	LysoPC 14:0	Lipids	LPC	20559-16-4
Lmhp010162	467.301	C22H46NO7P	LysoPE 17:0	Lipids	LPE	-
Zmhn002508	472.158	C21H28O12	4-p-Cumaroyl-rhamnosyl-(1→6)-D-glucose	Phenolic acids	Phenolic acids	-
pmn001705	472.355	C30H48O4	3,24-Dihydroxy-17,21-semiacetal-12(13)oleanolic fruit	Terpenoids	Triterpene	-
pmn001706	472.355	C30H48O4	2-Hydroxyoleanolic acid	Terpenoids	Triterpene	26707-60-8
Zmpn008194	472.355	C30H48O4	Corosolic acid	Terpenoids	Triterpene	4547-24-4
Smpn011792	472.355	C30H48O4	2,3-dihydroxy-12-ursen-28-oic acid	Terpenoids	Triterpene	-
Lmzn006169	472.355	C30H48O4	Pomolic acid	Terpenoids	Triterpene	13849-91-7
mws1610	472.355	C30H48O4	Maslinic acid	Terpenoids	Triterpene	4373-41-5
pmb1912	473.166	C20H23N7O7	10-Formyltetrahydrofolic Acid	Alkaloids	Alkaloids	2800-34-2
Lmhp008233	473.254	C23H40NO7P	LysoPE 18:4	Lipids	LPE	-
Lmhp008801	475.27	C23H42NO7P	LysoPE 18:3	Lipids	LPE	-
Lmhp008589	475.27	C23H42NO7P	LysoPE 18:3(2n isomer)	Lipids	LPE	-
pmb0881	477.286	C23H44NO7P	LysoPE 18:2	Lipids	LPE	-
pmb0874	477.286	C23H44NO7P	LysoPE 18:2(2n isomer)	Lipids	LPE	-
Hmjp003123	478.075	C21H18O13	Quercetin-5-O-glucuronide	Flavonoids	Flavonols	-
Lmfn003760	478.075	C21H18O13	Quercetin-4'-O-glucuronide	Flavonoids	Flavonols	201463-36-7
Lmjp003044	478.111	C22H22O12	Isorhamnetin-3-O-Glucoside	Flavonoids	Flavonols	5041-82-7
Lmjp002906	478.111	C22H22O12	Rhamnetin-3-O-Glucoside	Flavonoids	Flavonols	27875-34-9
Hmcp002207	478.111	C22H22O12	Isorhamnetin-7-O-glucoside (Brassicin)	Flavonoids	Flavonols	6743-96-0
Hmgp002148	478.112	C22H22O12	Nepetin-7-O-alloside	Flavonoids	Flavones	-
Hmgp002036	478.112	C22H22O12	Nepetin-7-O-glucoside	Flavonoids	Flavones	569-90-4
Lmnn002886	478.148	C23H26O11	1'-O-(3,4-Dihydroxyphenethyl)-O-caffeoyl-glucoside	Phenolic acids	Phenolic acids	-
mws0289	479.301	C23H46NO7P	LysoPE 18:1	Lipids	LPE	89576-29-4
pmb2260	479.301	C23H46NO7P	LysoPC 15:1	Lipids	LPC	-
pmb0856	479.301	C23H46NO7P	LysoPE 18:1(2n isomer)*	Lipids	LPE	-
Smzp002615	480.09	C21H20O13	11-O-Galloylbergenin	Lignans and Coumarins	Coumarins	-
Lmfp003403	480.09	C21H20O13	Quercetagetin-7-O-glucoside	Flavonoids	Flavonols	548-75-4
Lmtp003948	480.127	C22H24O12	3',5',5,7-Tetrahydroxy-4'-methoxyflavanone-3'-O-glucoside	Flavonoids	Flavones	-
pmb2319	481.317	C23H48NO7P	LysoPC 15:0	Lipids	LPC	-
pmb0883	481.317	C23H48NO7P	LysoPE 18:0	Lipids	LPE	69747-55-3
Lmhp009129	481.317	C23H48NO7P	LysoPC 15:0(2n isomer)*	Lipids	LPC	-
pmb3066	482.142	C22H26O12	5-O-p-Coumaroylshikimic acid O-glucoside	Phenolic acids	Phenolic acids	-
Hmlp001270	484.086	C20H20O14	2,3-Di-O-galloyl-D-glucose	Phenolic acids	Phenolic acids	-
pmp000444	486.335	C30H46O5	27,28-Dicarboxyl ursolic acid	Terpenoids	Triterpene	-
pmn001707	486.335	C30H46O5	Quillaic acid	Phenolic acids	Phenolic acids	631-01-6
Lmmn000214	488.174	C18H32O15	Solatriose	Others	Saccharides and Alcohols	528-40-5
pmn001712	490.177	C22H34O12	3-Hydroxy-4-isopropylbenzylalcohol-3-O-sophoroside	Phenolic acids	Phenolic acids	-
pmb0863	491.301	C24H46NO7P	LysoPC 16:2(2n isomer)*	Lipids	LPC	-
pmb3042	492.127	C23H24O12	Tricin-5-O-Glucoside	Flavonoids	Flavones	32769-00-9
pme0444	493.134	C23H25O12+	Malvidin-3-O-glucoside (Oenin)	Flavonoids	Anthocyanidins	18470-06-9
pme0443	493.134	C23H25O12+	Malvidin-3-O-galactoside (Primulin)	Flavonoids	Anthocyanidins	30113-37-2
pmp001270	493.317	C24H48NO7P	LysoPC 16:1	Lipids	LPC	-
Lmhp008833	493.317	C24H48NO7P	LysoPC 16:1(2n isomer)*	Lipids	LPC	-
pmb0855	495.332	C24H50NO7P	LysoPC 16:0	Lipids	LPC	17364-16-8
pmd0132	495.332	C24H50NO7P	LysoPC 16:0(2n isomer)	Lipids	LPC	-
Lmgp003989	498.116	C25H22O11	Dicaffeoylshikimic acid	Phenolic acids	Phenolic acids	-
mad2394	502.111	C24H22O12	Sinapoyl-p-coumaroyltartaric acid	Phenolic acids	Phenolic acids	-
pmn001642	504.09	C23H20O13	Kaempferol-3-O-(2''-O-acetyl)glucuronide	Flavonoids	Flavonols	-
Lmsn004970	504.127	C24H24O12	3,6-Di-O-caffeoyl glucose	Phenolic acids	Phenolic acids	-
pmb3000	504.127	C24H24O12	Chrysoeriol-7-O-(6''-acetyl)glucoside	Flavonoids	Flavones	-
Lmsn004322	504.127	C24H24O12	1,6-Di-O-caffeoyl-β-D-glucose	Phenolic acids	Phenolic acids	-
mws1589	504.169	C18H32O16	D-Panose	Others	Saccharides and Alcohols	33401-87-5
pme0500	504.169	C18H32O16	D-Melezitose	Others	Saccharides and Alcohols	597-12-6
pme2125	504.169	C18H32O16	Raffinose*	Others	Saccharides and Alcohols	512-69-6
MWS0442	504.169	C18H32O16	Maltotriose	Others	Saccharides and Alcohols	1109-28-0
Hmqp000191	504.17	C18H32O16	Planteose	Others	Saccharides and Alcohols	470-57-5
Lmhp008718	505.317	C25H48NO7P	LysoPC 17:2*	Lipids	LPC	-
Lmhp010757	505.317	C25H48NO7P	LysoPE 20:2	Lipids	LPE	-
Lmhp010514	505.317	C25H48NO7P	LysoPE 20:2(2n isomer)*	Lipids	LPE	-
Zmsp004363	506.106	C23H22O13	Quercetin-3-O-(6''-acetyl)glucoside	Flavonoids	Flavonols	-
Smpp002257	507.15	C24H27O12+	Delphinidin-3-O-(6''-O-acetyl)glucoside	Flavonoids	Anthocyanidins	-
Lmhp009590	507.332	C25H50NO7P	LysoPC 17:1	Lipids	LPC	-
pmb0565	508.122	C23H24O13	Syringetin-3-O-glucoside	Flavonoids	Flavones	40039-49-4
Lmhp010515	509.348	C25H52NO7P	LysoPC 17:0(2n isomer)	Lipids	LPC	-
pmb2406	509.348	C25H52NO7P	LysoPC 17:0	Lipids	LPC	50930-23-9
Lmhp009526	514.314	C27H46O9	2-α-Linolenoyl-glycerol-1-O-glucoside	Lipids	Glycerol ester	-
Lmhp009773	514.314	C27H46O9	1-α-Linolenoyl-glycerol-3-O-glucoside	Lipids	Glycerol ester	-
Hmqp006235	515.297	C26H46NO7P	LysoPC 18:4	Lipids	LPC	-
pmn001382	516.127	C25H24O12	Isochlorogenic acid A	Phenolic acids	Phenolic acids	2450-53-5
Li512115	516.127	C25H24O12	Isochlorogenic acid B	Phenolic acids	Phenolic acids	14534-61-3
MWSmce328	516.127	C25H24O12	Isochlorogenic acid C	Phenolic acids	Phenolic acids	57378-72-0
Wmzn002116	516.127	C25H24O12	3,5-Dicaffeoylquinic acid	Phenolic acids	Phenolic acids	-
Zmdp005767	516.127	C25H24O12	Formononetin-7-O-(6''-Malonyl)glucoside	Flavonoids	Isoflavones	-
mws1584	516.127	C25H24O12	1,3-O-Dicaffeoylquinic Acid (Cynarin)	Phenolic acids	Phenolic acids	30964-13-7
Zmhn000785	516.169	C19H32O16	Di-O-Glucosylquinic acid	Phenolic acids	Phenolic acids	-
Lmhp010573	516.33	C27H48O9	1-Linoleoylglycerol-3-O-glucoside	Lipids	Glycerol ester	-
Lmhp010334	516.33	C27H48O9	2-Linoleoylglycerol-1-O-glucoside	Lipids	Glycerol ester	-
pmb0854	517.317	C26H48NO7P	LysoPC 18:3	Lipids	LPC	-
pmb0865	517.317	C26H48NO7P	LysoPC 18:3(2n isomer)	Lipids	LPC	-
Hmbn002692	518.164	C22H30O14	6'-O-Feruloyl-D-sucrose	Phenolic acids	Phenolic acids	118230-77-6
pmp001273	519.332	C26H50NO7P	LysoPC 18:2	Lipids	LPC	-
pmp001251	519.332	C26H50NO7P	LysoPC 18:2(2n isomer)	Lipids	LPC	-
pmp000682	520.168	C26H32O11	Matairesinol-4'-O-glucoside (Matairesinoside)	Lignans and Coumarins	Lignans	23202-85-9
pmp001059	520.179	C22H32O14	Genipin-1-O-(2''-O-apiosyl)glucoside	Terpenoids	Monoterpenoids	-
Jmwn006041	520.194	C26H32O11	(7S,8R)-dehydrodiconiferylalcohol-9'-O-β-D-glucopyranoside	Phenolic acids	Phenolic acids	-
pmn001378	520.194	C26H32O11	Pinoresinol-4-O-glucoside	Lignans and Coumarins	Lignans	41607-20-9
Cmsp003083	520.194	C26H32O11	Dehydrodiconiferyl alcohol-4-O-glucoside	Others	Others	107870-88-2
Lmsp003655	520.194	C26H32O11	Dehydrodiconiferyl alcohol-gamma'-O-glucoside	Phenolic acids	Phenolic acids	-
pmp001281	521.348	C26H52NO7P	LysoPC 18:1	Lipids	LPC	-
Lmhp010190	521.348	C26H52NO7P	LysoPC 18:1(2n isomer)	Lipids	LPC	-
pmb3041	522.101	C23H22O14	Tricin-7-O-saccharic acid	Flavonoids	Flavones	-
pmn001710	522.137	C24H26O13	Rosmarinic acid-3'-O-glucoside	Phenolic acids	Phenolic acids	910028-78-3
Jmzn003343	522.21	C26H34O11	Saikolignanoside A	Lignans and Coumarins	Lignans	-
HJN083	522.211	C26H34O11	Lariciresinol-4'-O-glucoside	Lignans and Coumarins	Lignans	143663-00-7
pmp001286	523.325	C26H54NO7P	LPC(18:0)	Lipids	LPC	-
mws0126	523.364	C26H54NO7P	LysoPC 18:0	Lipids	LPC	19420-57-6
pmd0136	523.364	C26H54NO7P	LysoPC 18:0(2n isomer)	Lipids	LPC	-
Lmtn003096	524.226	C26H36O11	Secoisolariciresinol 4-O-glucoside	Lignans and Coumarins	Lignans	-
MWStz043	530.142	C26H26O12	3,4-Di-O-caffeoylquinic acid methyl ester	Phenolic acids	Phenolic acids	114637-83-1
Zmcn005156	530.142	C26H26O12	4,5-O-Dicaffeoylquinic Acid Methyl Ester	Phenolic acids	Phenolic acids	-
Lmjp003822	530.142	C26H26O12	3,5-O-Dicaffeoylquinic Acid Methyl Ester	Phenolic acids	Phenolic acids	159934-13-1
Lmjp003731	530.142	C26H26O12	3,4-O-Dicaffeoylquinic Acid Methyl Ester	Phenolic acids	Phenolic acids	-
Lmhn003801	532.122	C25H24O13	Feruloylsinapoyltartaric acid	Phenolic acids	Phenolic acids	-
Hmzp006046	532.158	C26H28O12	(+)-Sesaminol 2-O-Beta-D-Glucoside	Lignans and Coumarins	Lignans	153512-13-1
Lmhp007840	533.348	C27H52NO7P	LysoPC 19:2	Lipids	LPC	-
Lmhp007598	533.348	C27H52NO7P	LysoPC 19:2(2n isomer)*	Lipids	LPC	-
mws0092	534.21	C27H34O11	Arctiin	Lignans and Coumarins	Lignans	20362-31-6
mws1642	534.21	C27H34O11	Phillyrin	Lignans and Coumarins	Lignans	487-41-2
Lmhp010908	535.364	C27H54NO7P	LysoPC 19:1	Lipids	LPC	-
Zmfn000481	536.044	C14H22N2O16P2	Uridine-5'-Diphosphate-D-Xylose	Nucleotides and derivatives	Nucleotides and derivatives	3616-06-6
pmn001375	536.189	C26H32O12	1-Hydroxypinoresinol-1-O-Glucoside	Lignans and Coumarins	Lignans	81495-71-8
Zmcn003729	536.189	C26H32O12	1-Hydroxypinoresinol-4'-O-Glucoside	Lignans and Coumarins	Lignans	-
pmb2228	537.379	C27H56NO7P	LysoPC 19:0	Lipids	LPC	108273-88-7
Lmhp009890	545.348	C28H52NO7P	LysoPC 20:3	Lipids	LPC	1199257-41-4
mws1214	546.08	C18H26O19	D-galactopyranuronate	Organic acids	Organic acids	6037-45-2
pmd0147	547.364	C28H54NO7P	LysoPC 20:2	Lipids	LPC	-
pmd0146	547.364	C28H54NO7P	LysoPC 20:2(2n isomer)*	Lipids	LPC	-
pmn001671	548.174	C23H32O15	Furanofructosyl-α-D-(6-mustard acyl)glucoside*	Phenolic acids	Phenolic acids	-
Lmhp011549	549.379	C28H56NO7P	LysoPC 20:1	Lipids	LPC	-
pmp000589	550.096	C24H22O15	Quercetin-7-O-(6''-malonyl)glucoside	Flavonoids	Flavonols	-
Lmmn002260	552.221	C27H36O12	5'-Methoxyisolariciresinol-9'-O-glucoside	Lignans and Coumarins	Lignans	-
pmb3114	562.148	C30H26O11	Epicatechin-epiafzelechin	Flavonoids	Flavanols	-
pmp000395	562.169	C27H30O13	Glycyroside	Flavonoids	Isoflavones	125310-04-5
Rfmb25702	562.205	C28H34O12	Pinoresinol-4-O-(6''-acetyl)glucoside	Lignans and Coumarins	Lignans	-
Hmmp002248	565.155	C26H29O14+	Pelargonidin-3-O-glucoside-5-O-arabinoside	Flavonoids	Anthocyanidins	-
pmb2922	566.055	C15H24N2O17P2	Uridine 5'-diphospho-D-glucose	Nucleotides and derivatives	Nucleotides and derivatives	133-89-1
pmb0837	576.127	C30H24O12	Procyanidin A3	Tannins	Proanthocyanidins	86631-39-2
MWSHY0171	578.142	C30H26O12	Procyanidin B2	Tannins	Proanthocyanidins	29106-49-8
pme0436	578.142	C30H26O12	Procyanidin B3	Tannins	Proanthocyanidins	23567-23-9
mws0836	578.142	C30H26O12	Procyanidin B1	Tannins	Proanthocyanidins	20315-25-7
Smsp002643	579.171	C27H31O14+	Pelargonidin-3-O-rutinoside	Flavonoids	Anthocyanidins	-
Lmqn001932	580.216	C28H36O13	Syringaresinol-4'-O-glucoside	Lignans and Coumarins	Lignans	7374-79-0
Rfmb056	592.216	C29H36O13	medioresinol-4'-O-(6'''-acetyl)glucoside	Lignans and Coumarins	Lignans	-
mws1290	594.137	C30H26O13	Kaempferol-3-O-(6''-p-coumaroyl)glucoside (Tiliroside)	Flavonoids	Flavonols	20316-62-5
Lmtp004044	596.138	C26H28O16	Quercetin-3-O-apiosyl(1→2)galactoside	Flavonoids	Flavonols	-
Lmjp002596	596.138	C26H28O16	Quercetin-3-O-sambubioside	Flavonoids	Flavonols	83048-35-5
Lmyn004037	602.127	C28H26O15	"Eriodictyol-7-O-(6""-O-galloyl)glucoside"	Flavonoids	Flavanones	-
pmb0665	610.153	C27H30O16	Luteolin-8-C-glucoside-7-O-glucoside	Flavonoids	Flavonoid carbonoside	-
Lmmp003091	610.153	C27H30O16	Quercetin-3-O-(4''-O-glucosyl)rhamnoside	Flavonoids	Flavonols	59262-54-3
pmn001583	610.153	C27H30O16	Quercetin-3-O-robinobioside	Flavonoids	Flavonols	52525-35-6
Lmjp002461	610.153	C27H30O16	Quercetin-3-O-neohesperidoside	Flavonoids	Flavonols	117611-67-3
mws0059	610.153	C27H30O16	Quercetin-3-O-rutinoside (Rutin)	Flavonoids	Flavonols	153-18-4
Lmsp004166	610.153	C27H30O16	Quercetin-3-O-glucoside-7-O-rhamnoside	Flavonoids	Flavonols	-
pmb0711	610.153	C27H30O16	Quercetin-7-O-rutinoside	Flavonoids	Flavonols	147714-62-3
Zmhn002032	610.189	C28H34O15	4-O-(6'-O-Glucosylcaffeoylglucosyl)-4-hydroxybenzyl alcohol	Phenolic acids	Phenolic acids	-
pmb0628	612.169	C27H32O16	Eriodictyol-8-C-glucoside-4'-O-glucoside	Flavonoids	Flavanones	-
pmn001506	618.413	C36H58O8	Oleanolic acid-3-O-glucoside	Terpenoids	Triterpene Saponin	3391-80-8
Lmmp002963	624.169	C28H32O16	6-C-Methylquercetin-3-O-rutinoside	Flavonoids	Flavonols	-
pmp001311	626.148	C27H30O17	6-Hydroxykaempferol-6,7-O-Diglucoside	Flavonoids	Flavonols	-
pmp001310	626.148	C27H30O17	6-Hydroxykaempferol-3,6-O-Diglucoside	Flavonoids	Flavonols	-
Zmcp002666	626.148	C27H30O17	Quercetin3,7-diglucoside	Flavonoids	Flavones	-
pmb2970	626.185	C28H34O16	Hesperetin-5,7-di-O-glucoside	Flavonoids	Flavanonols	-
pmb0618	626.185	C28H34O16	Hesperetin-8-C-glucoside-3'-O-glucoside	Flavonoids	Flavonoid carbonoside	-
Lmsn106824	634.408	C36H58O9	hederagenin-3-O-glucoside	Terpenoids	Triterpene Saponin	39776-12-0
mws1506	640.2	C29H36O16	Plantamajoside	Phenolic acids	Phenolic acids	104777-68-6
pmb2653	650.227	C24H42O20	D(+)-Melezitose O-rhamnoside	Others	Saccharides and Alcohols	-
pmb0530	663.109	C21H27N7O14P2	Nicotinic acid adenine dinucleotide	Nucleotides and derivatives	Nucleotides and derivatives	53-84-9
mws1593	666.222	C24H42O21	Maltotetraose	Others	Saccharides and Alcohols	34612-38-9
Lmxp010913	675.448	C35H66NO9P	1-(9Z-Octadecenoyl)-2-(9-oxo-nonanoyl)-sn-glycero-3-phosphocholine	Lipids	Glycerol ester	-
Lmyn005812	676.367	C33H56O14	Gingerglycolipid A	Lipids	Glycerol ester	145937-22-0
Lmhp008513	676.367	C33H56O14	2-α-Linolenoyl-glycerol-1,3-di-O-glucoside	Lipids	Glycerol ester	-
pmp001276	676.367	C33H56O14	1-Linolenoyl-rac-glycerol-diglucoside	Lipids	Free fatty acids	-
Lmhp008744	676.367	C33H56O14	1-α-Linolenoyl-glycerol-2,3-di-O-glucoside	Lipids	Glycerol ester	-
HJN102	678.158	C34H30O15	3,4,5-Tricaffeoylquinic acid	Phenolic acids	Phenolic acids	86632-03-3
Lmgn002250	678.18	C31H34O17	Dicaffeoylquinic acid-O-glucoside	Phenolic acids	Phenolic acids	-
Lmhp009190	678.383	C33H58O14	2-Linoleoylglycerol-1,3-di-O-glucoside	Lipids	Glycerol ester	-
Lmhp009384	678.383	C33H58O14	1-Linoleoylglycerol-2,3-di-O-glucoside	Lipids	Glycerol ester	-
pmp001271	678.383	C33H58O14	1-Linoleoyl-sn-glycerol-diglucoside	Lipids	Free fatty acids	-
Lmsn006130	680.377	C36H56O12	2α,3β,19α-Trihydroxyurs-12-en-23,28-dioic acid-28-O-glucoside	Terpenoids	Triterpene Saponin	-
Lmyn006221	680.398	C33H60O14	Gingerglycolipid C	Lipids	Glycerol ester	-
Lmgn002253	696.19	C31H36O18	Syringoylcaffeoylquinic acid-D-glucose	Phenolic acids	Phenolic acids	-
Hmyp007396	701.46	C37H68NO9P	PC(oxo-11:0/18:2)	Lipids	PC	-
pmn001372	712.258	C33H44O17	medioresinol-4,4'-di-O-glucoside	Lignans and Coumarins	Lignans	88142-63-6
Zmcn006953	718.43	C40H62O11	Ciwujianoside E	Terpenoids	Triterpene Saponin	114912-36-6
Zmcn007335	734.461	C41H66O11	Eleutheroside I	Lignans and Coumarins	Lignans	-
mws1603	742.268	C34H46O18	Eleutheroside E	Lignans and Coumarins	Lignans	39432-56-9
pme2651	743.075	C21H28N7O17P3	NADP (Nicotinamide adenine dinucleotide phosphate)	Nucleotides and derivatives	Nucleotides and derivatives	53-59-8
Hmmp006366	750.455	C41H66O12	Saponin PE	Terpenoids	Triterpene Saponin	60213-69-6
pmn001505	764.435	C41H64O13	Oleanolic acid-3-O-xylosyl(1→3)glucuronide	Terpenoids	Triterpene Saponin	-
Cmhp005457	766.45	C41H66O13	HN-saponin F;Pulsatilla saponin B；3-O-α-L-Arabinopyranosylhederagenin-28-β-D-glucopyranoside	Terpenoids	Triterpene Saponin	39524-13-5
Hmmp006067	780.467	C42H68O13	Oleanolic acid-3-O-glucosyl(1→2)glucoside	Terpenoids	Triterpene Saponin	-
Hmyp007589	783.466	C41H70NO11P	PE(18:3/18:3+O3)	Lipids	Glycerol ester	-
pme2746	785.157	C27H33N9O15P2	Riboflavin 5'-Adenosine Diphosphate	Nucleotides and derivatives	Nucleotides and derivatives	146-14-5
Zmjp012507	786.477	C41H70O14	3,12,23,25-tetrahydroxy-20S,24S-epoxydammarane-3-O-xylopyranosyl-glucopyranoside	Terpenoids	Triterpene Saponin	-
pmp000100	866.206	C45H38O18	Arecatannin B1	Tannins	Tannin	79763-28-3
pmp000101	866.206	C45H38O18	Arecatannin C1	Tannins	Tannin	87727-69-3
pmn001647	866.206	C45H38O18	Procyanidin C2	Tannins	Proanthocyanidins	37064-31-6
pmb2947	866.206	C45H38O18	Catechin-catechin-catechin	Flavonoids	Flavanols	-
pmn001646	866.206	C45H38O18	Procyanidin C1	Tannins	Proanthocyanidins	37064-30-5
Zmcp005799	912.508	C47H76O17	hederagenin 3-O-[β-D-glucopyranosyl-(1-3)-a-L-rhamnopyransyl-(1-2)-a-L-arabinopyranoside]	Terpenoids	Terpene	-
Cmhp005655	912.508	C47H76O17	3-O-α-L-rhamnopyranosyl-(1→2) -α-L-Arabinopyranosylhederagenin-28-O-β-D-glucopyranoside	Terpenoids	Triterpene Saponin	-
Zmcn006809	912.508	C47H76O17	Oleanolic acid-3-O-rha(1-2)-(ara)-28-O-glucoside ester	Terpenoids	Triterpene Saponin	-
Hmmp004534	928.504	C47H76O18	Hederagenin-3-O-glucosyl(1-2)glucosyl(1-4)arabinoside	Terpenoids	Triterpene Saponin	149475-29-6
p6046	942.519	C48H78O18	hemsgiganosideB	Terpenoids	Triterpene Saponin	-
Zmcn005010	1042.53	C52H82O21	3-O-Ara-Oleanolic acid-20(29)-ene-28-O-glc-glc-rha	Terpenoids	Triterpene Saponin	-
Zmcn005324	1058.57	C53H86O21	Ciwujianoside C3	Terpenoids	Triterpene Saponin	114906-74-0
MWSslk258	1074.56	C53H86O22	Hederacoside D	Terpenoids	Triterpene Saponin	760961-03-3
p7074	1084.55	C54H84O22	ciwujianosidesD2	Terpenoids	Triterpene Saponin	-
Zmcn005492	1100.58	C55H88O22	3-O-Ara-Oleanolic acid-28-O-glc-glc(-Ac)-rha	Terpenoids	Triterpene Saponin	-
Zmcn005640	1100.58	C55H88O22	Ciwujianoside D1	Terpenoids	Triterpene Saponin	114912-35-5
Zmcn004770	1188.59	C58H92O25	Ciwujianoside B	Terpenoids	Triterpene Saponin	114902-16-8
Zmcn004606	1204.59	C58H92O26	3-O-Ara-rha-Oleanolic acid-28-O-glc-glc-rha	Terpenoids	Triterpene Saponin	-
Zmcn006271	1204.62	C59H96O25	Eleutheroside L	Lignans and Coumarins	Lignans	-
Zmcn004907	1220.62	C59H96O26	3-O-Ara-rha-Oleanolic acid-28-O-glc-glc-rha-30-Methoxy	Terpenoids	Triterpene Saponin	-
Zmcp005550	1220.62	C59H96O26	hederagenin-3-O-glc-(1-4)[L-rha(1-3)]D-glc(1-3)L-rha(1-2)L-ara	Terpenoids	Triterpene	-
MWSmce647	1220.62	C59H96O26	Hederacoside C	Terpenoids	Triterpene Saponin	14216-03-6
Zmcn005070	1230.6	C60H94O26	3-O-Ara-rha-Oleanolic acid-20(29)-ene-28-O-glc-glc(-Ac)-rha	Terpenoids	Triterpene Saponin	-
Zmcn004862	1246.63	C61H98O26	3-O-Ara-rha-Oleanolic acid-28-O-glc-glc(-Ac)-rha	Terpenoids	Triterpene Saponin	-
Note:The red font represents metabolites that differ from the 5-AzaC treatment group under different drought stresses.
。
