# Supplementary material for: DNA methylation regulates the secondary metabolism of saponins to improve the adaptability of Eleutherococcus senticosus during drought stress
Source: BMC Genomics. 2024 Apr 2;25:330. doi: 10.1186/s12864-024-10237-x (PMC10986080; doi:10.1186/s12864-024-10237-x)
Supplement: Supplementary file 4 — Supplementary Material 4 [file 12864_2024_10237_MOESM4_ESM.xlsx]

## Sheet: Supplementary Table3
Supplementary Table 3 Annotation statistics table
Database	Number of genes	Percentage (%)
KEGG	85043	34.82
NR	119235	48.82
SwissProt	84549	34.62
Trembl	118458	48.5
KOG	68912	28.22
GO	100908	41.32
Pfam	68834	28.19
Annotated in at least one Database	121874	49.9
Total Unigenes	244220	100
