# Supplementary material for: DNA methylation regulates the secondary metabolism of saponins to improve the adaptability of Eleutherococcus senticosus during drought stress
Source: BMC Genomics. 2024 Apr 2;25:330. doi: 10.1186/s12864-024-10237-x (PMC10986080; doi:10.1186/s12864-024-10237-x)
Supplement: Supplementary file 5 — Supplementary Material 5 [file 12864_2024_10237_MOESM5_ESM.xlsx]

## Sheet: Supplementary Table 4
Supplementary Table 4 Enzymatic gene family for the biosynthesis of saponin compounds catalyzed by intermediate linkage of Eleutherococcus senticosus
Gene name	ID	Nucleotide sequence
EsACAT	Cluster-21888.122809	AATAAACTCGGTATCAATCTGTTTTTCGTTCGTTGCCGACAAAGGACATCTTTATCAATTTAACAAAAGACTACTGTACGTTAAAATATCCATTACCATGCAAAAATCCAACTCTAACAACGGGCACATACCGCTTAGGTAAACCATCACCTAAGTCTATTGACCTGAGTGGTCAATTATGATACCCTTATATGTCGTTAAAATTAACCAAACAGGTGAATTCTTGGACCAACAAGAGTTACGAAGTGAAAATTAAAGGATAGTTATCCATGTAGCACCTATTTACATAATGAAGTAGAAAGAAATGTTCTCCCGCCAATCACAAAGGCTAGTTATATAGGGTCAATTAGAGAGAGAGCAAGACTGTAATATTATTCCTCTGGAACCTAAAATACACTA…
	Cluster-21888.80813	TGACAGAACCACCAGTCTCCTTGAAACTTGGTCGGAGCTTCCTCAGCTTAGCAGCATCAAACTTTCCTAGACCTTCATCCTTGTCAACAATTGTTGATGGCTTTCCTCTTCCCCCAGAAACTTCAACTGGTACTATTTCCCATGCAAAAGCACCACTATTTTGAGCAGCGATACCACGCTCAAAGCTCTGAATAGCATAGTTATCCAGTAACATTGCAATTCCTCTCACTTGACCTCTTGATGAACTAAGGGATCTCTCGCAATTCCTCCACCTCCCACCTGTCCATATCCTACATCAACTCCGT
EsHMGS	Cluster-21888.135356	ACCTGCCACAGTTCTTCAATCAACAATCTAGTATCAAAGTAGTTGGTTGAACCTTTGCATCGTACTGGAGCTTTGCAACCTGCTGGGTTGCCTTTTCAAGATCCCGGCTAGCATAGCTTTCATCACCAGTTAAAGTTGAAAATGGTGCCAGCTTTTCTTTAGCACTCTCATCGACAGAGCTTGCATTCCTCAAGAAATCATTGAACATTAACCGAGCAAAACTCTTCTGTACAAGCTTGTTGTATGGAGAATGAAACACAAAATAGTCAGCATCATCCATAGAAAATTGTTTGCCCTCCAATTTCTCATACTTATTACAATAACGTTTATAGCAAGAATCGAGTGCCATGAGGTAACAAGTTTGTGAAAGCTTCCCATCAACAACCGGATATTCACTTG…
EsHMGR	Cluster-21888.129779	CGATTCGGTACCCATTATGACAGCCAGGAGGCTTTGCCACATGACTCTTCTCAGGCATCGGTGTGGGCGCTGGCTCTGGTGCAGATGCAGGTGAAATTTCCGTAGTTGTGGGTCTGGTTTTCACAGTTGCAGGTGCTGGTGAAGTTGCAGGAGCTAAATGCACATGGTGATGATGGTGGTGGTGGTGGTGAGGATGAGGCAGAGGAGCAGGAGAAGGCGATGAGGTGCCACTACCATCACCACCGTGAAGGGAGTGCTGCAGAATAGATGAAAGACTAACTTGTTTAACCCTCCCAAATTCAGTGTTGTTCAAGCCGAGGTTTTTTGTAGGAGAGCCCGTTATGGTCTGAGCCAACTGCTTTAACCTTCCCATTGACGGAGTATTACCAACTGCCAGCA…
	Cluster-21888.38958	CGCTCGTCCGCTCAGTTTCAAAGCGAACGTGTTCTGTCTCACTCACCCCCTCCGCCATTTTCTCTCCGCCGGAATATCCAATCCAATGGAAATCAGCCGGAAATTACCCCCCAAACCTCCCCGTACAACCCTCCTCAACGAATCCTCCCACCGCCACCCCCATCATAACAAGCCATATTCGCCGGCCAATCGCTCCCCATCCCCAACCCCAAAAGCCTCCGACGCTCTCCCTCTCCCCCTGTACCTAACCAACGGCATTTTCTTCATCCTCTTCTTCTCCGTCGCCTACTACCTCCTGCACCGTTGGCGCGATAAGATTCGCTCCTCCACCCCTCTCCACGTCGTCACTCTCACCGAACTCGCCGCCATTGTCTCCCTTATTGCTTCCTTCATTTACCT…
	Cluster-21888.123161	AGACAACAAATTTGCGCAGTGGCCGCATCTCACCGTCATGATTGTAGTCACACTGCTACATGGAACACTAACCCATGACATCCATGTCGGGGAAATCGTTCTGAAGGAAATCGAGGACGTTTTAGACGCCTTTGCAGACCATATTCATCCTCATTGCATCCCTGGTGCTGCAGGTAAATCTCATGTATAAATTTTTACCTGCTACTGCACATTTAATTCCTTGTAATCTCCCAAACCTGCTTGATTTGTTAAAGACGAGGGCAAGAGTCTTAAAATTCATGGGATCCTCCAAAAAGAATTTTAATTCTGCCGCCCTCTTGGCGGTACCAAACCTGACCACAGGGGCCCTAGTCATGCCATCCCTTAACAATACGCTGGTTGCGCCACCCGAAGCGTATA…
	Cluster-21888.174080	TCCAGACCAATAAACCATGCTAGTGCATTATTGTATGCCTGATGGCCCTGATCTGATCCAACTACTACTACACCCATGGTATTATTTACATAATAATAATACCCATAGTATTAGTATTTAACTACTAATAATATTTAATGTACAATTTCTATCTAAATCCTGACTTTTCCCAATCCATCCGCCCAGTTTTCAAAGCAAACAACGAGAGAATATTTCTCTGATTTATCTCCCCCATTTTCTCTCCGCCGGAATATTCTCTTCCATGGACGTCCGTCGGAGACTTCCACCCAAACCTTCCCTCCCCATACCCATTACCGAATCCTCCCACCACCACCGTAAGACGCCATTTCCGGCGGATGTAGATCGCTCGCCGTCGCCAACCCCAAAAGCCTCCGACGC…
	Cluster-21888.68048	CCAAGTTTCAAAGCAAACGTGCTCTGTCTCTCTACCTCCGACATTTTCTCTCCGCCGGCATATCCAATTCCATGGAAATCAGCCGGAGATTACCCGCCAAACCTCCCCGTCCGACCCTCCTCAACGAATCTTCCCACCTCTACCACTGTCATAAGAAGCCATATTCGCCGGCCGATCGCTCCCAATCCCCAACCCCAAAAGCCTCCGACGCTCTCCCTCTCCCCCTGTACCTAACCAACGGCATTTTCTTCATCCTCTTCTTCTCCGTCGCCTACTACCTCCTGCACCGTTGGCGCGATAAGATTCGCTCCTCCACCCCTCTCCACGTCGTCACTCTCACCGATCTCGCCGCCATTGTCTCCCTTATCGCCTCCTTCATTTACCTGCTTGGATTCTTCG…
	Cluster-21888.57859	CGCTCGTCCGCTCAGTTTCAAAGCGAACGTGTTCTGTCTCACTCACCCCCTCCGCCATTTTCTCTCCGCCGGAATATCCAATCCAATGGAAATCAGCCGGAAATTACCCCCCAAACCTCCCCGTACAACCCTCCTCAACGAATCCTCCCACCGCCACCCCCATCATAACAAGCCATATTCGCCGGCCAATCGCTCCCCATCCCCAACCCCAAAAGCCTCCGACGCTCTCCCTCTCCCCCTGTACCTAACCAACGGCATTTTCTTCATCCTCTTCTTCTCCGTCGCCTACTACCTCCTGCACCGTTGGCGCGATAAGATTCGCTCCTCCACCCCTCTCCACGTCGTCACTCTCACCGAACTCGCCGCCATTGTCTCCCTTATTGCTTCCTTCATTTACCT…
EsMVK	Cluster-21888.139933	ATCAGAGTGCCTTTCAACATTCGCAGTTTTCTTTGAGAGTCGCAGGTTGCATAAATTCCATAAAGTTAAAAATCATTTTACCCCGACTGTAAAGGACTTTATGATAATAAGAATAAGGTTACAAAATGGAGCTGTAGTGTAATGTGAGAAAAACTGGCCAATTACAAGGAATGAAATTATGCAGTACCATCATTATTTGAAACTAACGAATACATCTTACAATGGTTTTATTGTTGTACCATGCAAATCAGGATGAACCACCAAAGCAAATCTCAAGACCCTTTCCACCAATTCCCGCAATTAAACATTGGAAACCACACGACTCCAGCTCAGCAATCACTTTATCAACGATTTTCCCTGACAATATTGTGGGTAACAGTGTCAGAACACAGCCTCCAC…
	Cluster-21888.74689	ATCAGAGTGCCTTTCAACATTCGCAGTTTTCTTTGAGAGTCGCAGGTTGCATAAATTCCATAAAGTTAAAAATCATTTTACCCCGACTGTAAAGGACTTTATGATAATAAGAATAAGGTTACAAAATGGAGCTGTAGTGTAATGTGAGAAAAACTGGCCAATTACAAGGAATGAAATTATGCAGTACCATCATTATTTGAAACTAACGAATACATCTTACAATGGTTTTATTGTTGTACCATGCAAATCAGGATGAACCACCAAAGCAAATCTCAAGACCCTTTCCACCAATTCCCGCAATTAAACATTGGAAACCACACGACTCCAGCTCAGCAATCACTTTATCAACGATTTTCCCTGACAATATTGTGGGTAACAGTGTCAGAACACAGCCTCCAC…
	Cluster-21888.99376	ATCAGAGTGCCTTTCAACATTCGCAGTTTTCTTTGAGAGTCGCAGGTTGCATAAATTCCATAAAGTTAAAAATCATTTTACCCCGACTGTAAAGGACTTTATGATAATAAGAATAAGGTTACAAAATGGAGCTGTAGCGTACAGAGAGAAAAACTGGCCAAATACAAGGAATGAAATTAGACATTACCATCATTATTTGAAACTAAAGAAATACATCTTACAATGGTTTTGTTGTTGTACCATGCAAATCAGGATGAACCGCCAAAGCAAATCTCAAGACCGTTTCCACCTATTCCCGCAATTAAACATTGGAAACCACACGACTCCAGCTCAGCAATCACTTTATCAACGATTTTCCCTGACAATATTGTGGGTAACAGTGTCAGAACACAGCCTCCA…
EsPMK	Cluster-21888.186269	TTGAATCTCACTATTTTCGAAACCAGCTTGAAAATTGTGGAGAAATGGCCATAGTTGCTTCTGCTCCTGGAAAGGTTTTGATGACTGGAGGATACCTGATACTGGAGAGGCCAAATGCAGGGCTTGTACTCAGTACAAATGCTCGATTCTACGCAATTGTCAAACCACTTTGATCAACTTAAACCCGACAGCTTGGCTTTGGAATGGACAGACGTAAAACTAACTTCGCCTCAGATGTCAAGAGAAACTATGTACAAAATGTCAGTAAAACATTTATTGCTTCAGTGTGCTTCTTCAAGTCACTCAAGGAACCCCTTTGTGGAGTATGCAGTGCAATATTCTGTGGCAGCAGCATATGCAAGCCTTGACAATGATAAGAAGAATGCATTACATAAACTA…
	Cluster-21888.191527	GACTTCTGAATATGGAATGGAACCATTGTTGACTGATGGGGATGAAAGTGAAGTCAACTATGTTAATTTCCAGAAGAGTGTGACACAGATAGAACCTGAATCAAAAACTCAGCTCTTGGATGCTACTATGAATATGGAAGGAGTCCTGTTGGCTGGAGTTCCTGGTGCAGGTGGTTTTGATGCTATTTTTGCTGTCACCTTGGGGGCTGCAAGCAGCACTAATCTCACAAAAGCATGGAGTTCACACAATGTGTTGGCCATGCTAGTGAGAGAAGATCCTCGAGGCGTTTCTTTACCAAGCAGTGATCCTCGAGCCACAGACATTACATCTGGCGTTTCGGCAGTTCATATTGAATGAAGTTGTATTTCTAATTTTCTTGACAGATTAAAATTACTTGA…
EsMVD	Cluster-21888.118466	CGCAGCTTCATCATCATTTTCTTTAAGGAAATCAAGGTTGGGCCTGTAAACTTCATGCTGCAAGAGAAACACCAAAATTCTTGCAACTGTGATAACAGTCCTGCAGATTTTGCAGAAAACTTGAATATAAAGGTTCCTCATTCATACAGCATTAGCAGACTCACATGGAAGATAGCAACAGCCTCTGAAAGTAGCAATTTGTTCTCGCGAGAAGATTCTTTGGCACTGAGAAGCCTCCATCTCACATCCATATCAGTGATGCTTTTCAAATCTTTATCCTTTTGCTTCTTCCTAATGATATCCAAAAGAGAGTCTGAAAGCTTCGTTGCTCCAGAAACTAGCAAATTTTGCAAAACAGAATATATCCTTTTGCAATCTAAGCAGCAAAACCACTTCCCC…
	Cluster-21888.121874	ATTTCTCAAGTAAAATCCTTCACAAATTATAAATTTGTAAATTAAAAATTAATTTTTAAATAATCAAAATTCATTGCAAATTATATTTATTTTCAAATCAGTAATTTCATATTATTATTAATCTCCATAAGAAATATTAAATTTAATATTACAAGTAAATGTAAATGTCATACTTGTTTCAAACTAATTGATAAATAAATGCATAAGGAGCTAATAAAACCAATACTGCACATATAAATAGATAATGCTCGAGTCACCATAACTACAGAATTTGTTATTGTATCTTGGTCTCCAAGGACCATAGTACTTACAATATTTATTAACTAACATAAGAAAACTAAAAGAATAGTAACGAACTTGAAGGACCAAAGTGTGTCAGTCCGCAGCTTCATCATCATT…
EsGPS	Cluster-21888.99392	CTTCGATCGGCACTTAAAACTGTTATTTACTCTCTGTCTACTTGGCTCCCTCCACAAATTTCATTCATTCATGGCAGCAGTTCTGTCTCACCTCCATGGGGTATTATCAACCTCCCCCTCTTCTCTCTCCAGATCTAATCCCAGCCGTTTATGTCGTCGGTCCATAATTGTTAATATGGGCCAAGACCTGTCTTACTGGACAGCCATCGATTCCAACATCGAAGCCCATCTCAAGAAGTCCATCCCAATCCGGCCACCTATAGAAGTGTTTCAGCCCATGCACCACCTGACATTCGCTGCACCCAAAAGCACCGCGCCTTCTTTGTGCATCGCGGCCTGTGAAATCGTGGGCGGCTCACCCGACGATGCCATACCCGCCGCATCCGCCCTACACCTCAT…
	Cluster-21888.127455	GATTTTTCTAGCCCCAAAAGTTTTGGATAAGTAGCTTTATCCGCCATTAAATCTTTACCTGCAGTTTTTCCCAGTTCTTGGGAAGATTTTGTAACATCGAGAATATCATCCACTACTTGAAATAATAGCCCAATACATCTAGCAAATTTCCTCAACTTCTCAACTTCTTCCCTATTTCCACCACCCAAAATGGCCCCTAAAACTACGGATGCCTCTAGCAAAACTGCAGTTTTATGGATATGAATGAACTCAAGTTGGTCCAATCCAACATTGGAATTGCCGGTGGAAATAATGTCCACAACTTGCCCTGCTACTAGCCCTTCTGTCCCAATAGATTTGGCCAATTCGCCCACCGCGGATAATATTCTGCCGGGCGAAACCCCGGTAGTCGCCGTGGCA…
	Cluster-21888.145385	GATTTTTCTAGCCCCAAAAGTTTTGGATAAGTAGCTTTATCCGCCATTAAATCTTTACCTGCAGTTTTTCCCAGTTCTTGGGAAGATTTTGTAACATCGAGAATATCATCCACTACTTGAAATAATAGCCCAATACATCTAGCAAATTTCCTCAACTTCTCAACTTCTTCCCTGTTTCCACCACCCAAAATGGCACCTAAAACTACAGATGCCTCCAGCAAAACTGCAGTTTTATGGATGTGAATGAATTCAAGTTGGTCCAATCCAACATTGGAATTGCCGGTGGAAATAATGTCCACAACTTGCCCTGCTACTAGCCCTTCTGTCCCAATAGATTTGGCCAATTCGCCCACCGCGGATAATATTCTGCCGGGCGAAACCCCGGTAGTCGCCGTGGCA…
	Cluster-21888.135083	CCCCCTCCCCCTCCCCCTCCCCAATTACATGTCAATTATCTCTATAACCAATATAATTGGCCAAAGCAATTAACGGAAGAGCCTTCTCTTGATCAAATCCAACAAGCTGATCCTGAGCTTCTTTATTCAACTTTTCAGCAAATTCTCTAGACTTTTCGATCCCAATCAATTTCGGGTATGTAGTCTTATCCGCCACTAAATCTTTTCCGGCCGTCTTTCCCAACTCTTGGGAAGACTTTGTAACATCGAGAATATCGTCCACCACCTGAAACAACAATCCAATACACCTAGCAAATTTTCTAAGCTTTTCAACTTCTTCGTCAGACCCACCCCCCAAAATCGCCCCTAAAACCACAGAACCCTCTAATAACGCCGCCGTTTTGTGGACGTGAATAAACT…
	Cluster-21888.99393	AAAACCGTTCTACTTCGCTCCCTCCACAAATTTCATTCTTTCATGGCAGCAGCTCTATCTCACCTCCATGGGATATTATCAAGCTCCCCCTCTTCTCGCTCCAGATCTAATCCCGGCCGTTTATGTCATCGCTCCATAATTGTTAATATGGGCCAAGACCTGTCTTACTGGACAGCCATCGATTCCAACATCGAAGCCCATCTCAAGAAGTCCATCCCAATCCGGCCACCAATACAAGTGTTTGAGCCCATGCACCACCTGACATTTGCTGCACCCAAAAGCACCGCACCTTCTCTGTGTATCGCGGCCTGTGAACTCGTGGGCGGGGCACCCGACGATGCCATACCCGCCGCATCCGCCCTACACCTCATGCATGCCGCGGCATTCACCCACCAACAC…
	Cluster-21888.129905	GTCATCTTACATATAACCCCCCAAGATTGCAGGAAAATAAAAAAAAAACTGCATTGGTTATAAACATTGGCATCTTAAACAATAAAACCTGCAGAATCAAGAACAAGAAGACCTGATAAAAGTAAAATCTTCCTGCACTAGCATAAACTGCATAATTCTAAACTTCAAACTAGTTTACAACTTACAACTAACGGCATACACCATAAAAAATAATCTCAGCATTTTCTAATCAATTATCTCTAGACTCTAATTATCCCTATAAGCAATGTAATTCGCCAAAGCGATCAATGGAGCTGCCTTAATAATCAGATCAAACCCTGAAAGCTGATCCTTAGCTTCCTTATTCAGCTTCTCAGCAAATTCCCTAGATTTCTCTAACCCCAATAGTTTCGGATAAGT…
EsFPS	Cluster-21888.72024	TCCTTGGCATCCTCCAGTTCATCCATTCTCATTTTCTCCAGAGATATCTGCAGTCCGAATTGCTCAGAGCTATCCAACAATCAGATTATGCTTTGGCTATCCAAATACCTCAAAGAAAGAGACTTTTGTGCATTTTCATTGAAAGTAGTGTACAGGGTGGGCAACCCAGAAATGGTGTGGTGAGTTTGGGACTTAAAATCTGCATTTGAGAGTTAAAAAAAGCTGCATTTGGAATAATTTGAGTTTAAACGAACAAGACGTTGGACTCCAAAAGCCCCAGACCAAACATGCACTTGAGTGTTCAGTTTTCAAGTCCTTGCATAATCTATATAGCCAGATAATTCACAGGGTACGTATTACAAGAAATGGAAACTTTTATAGAAGATATCTGGTTGTCTA…
	Cluster-21888.81111	TCCTTGGCATCCTCCAGTTCATCCATTCTCATTTTCTCCAGAGATATCTGCAGTCCGAATTGCTCAGAGCTATCCAACAATCAGATTATGCTTTGGCTATCCAAATACCTCAAAGAAAGAGACTTTTGTGCATTTTCATTGAAAGTAGTGTACAGGGTGGGCAACCCAGAAATGGTGTGGTGAGTTTGGGACTTAAAATCTGCATTTGAGAGTTAAAAAAAGCTGCATTTGGAATAATTTGAGTTTAAACGAACAAGACGTTGGACTCCAAAAGCCCCAGACCAAACATGCACTTGAGTGTTCAGTTTTCAAGTCCTTGCATAATCTATATAGCCAGATAATTCACAGGGTACGTATTACAAGAAATGGAAACTTTTATAGAAGATATCTGGTTGTCTA…
EsSS	Cluster-21888.146350	CATTTCAATCATTTTTTTTTCGTGCTTGGCGAAAAGATATATGTATAGAGAGAGAGAAAAAATGGGAAGTTTGGGGGCAATTCTGAAGCATCCAGACGATTTCTATCCGTTGTTGAAGCTGAAATTTGCGGCGAGGCATGCGGAAAAGCAGATCCCTCCGGAGCCACACTGGGCCTTCTGTTACTCTATGCTTCATAAGGTTTCTCGAAGCTTCGGCCTCGTCATTCAACAGCTCGACCCTCAGCTCCGCGACGCTGTATGCATTTTTTATTTGGTTCTTCGAGCACTTGACACTGTTGAGGATGACACAAGCATACCTACAGAGGTTAAAGTACCTATCTTGATGGCTTTTCATCGTCACATATATGATAAGGACTGGCACTTTTCATGTGGTACGAA…
	Cluster-21888.128868	TGCAAATCATGCAAGCTTATACAAATACATATAGATAAATATATATATATATATAGAGAGAGAAAATGGGAAGTTTGGGGGCGATTCTGAAGCATCCGGACGATTTCTATCCATTGTTGAAGCTCAAAATTGCGGCGAGGCATGCAGAGAAACAGATCCCTCCGGAGCCACACTGGGCCTTCTGTTACTCTATGCTTCATAAGGTTTCTCGAAGCTTCGGCCTCGTCATTCAACAGCTCGGCCCTCAGCTTCGCGATGCTGTATGCATTTTTTATTTGGTTCTTCGAGCACTTGACACTGTTGAGGATGACACAAGCATATCTACAGAGGTTAAAGTACCAATATTGATAGCTTTTCATCGCCACATATATGATAACGACTGGCACTTTTCATGTGGTA…
	Cluster-21888.97206	CACCCTGCTCGGCCTCTGATATGTGGATTATTCTCCTCCACTCACTCCTATCATAGGCTATGTTCTCAGTTGTATTATGCTCCTTCAAGTCTCTTTGTACAACTGTCTTCCAAGTAATTTTTGGCCTTTCCTTCCCTCTTCTTACATCTTTCCCCGCTACAAGGTTCCTCTTCTCATAGGTCTGTCTACAGACCGACACTGGATATAACCAAACCATATCAGCTGAAGTTCACTTATCTTCTCCTTAATCTGTCCCAACCTAACCTTATTTCAAATGTCCTCGTTTCTTATCTATCCAACCTTGTATGCAATTTAATAAAGTTTCAATATAAGCTAATTGTACTACTGATATTTTCCCTTTTTATTGGCGTCCATGATGCACTGCAGGACTTCAAATAT…
	Cluster-21888.104112	CATTTCAATCATTTTTTTTTCGTGCTTGGCGAAAAGATATATGTATAGAGAGAGAGAAAAAATGGGAAGTTTGGGGGCAATTCTGAAGCATCCAGACGATTTCTATCCGTTGTTGAAGCTGAAATTTGCGGCGAGGCATGCGGAAAAGCAGATCCCTCCGGAGCCACACTGGGCCTTCTGTTACTCTATGCTTCATAAGGTTTCTCGAAGCTTCGGCCTCGTCATTCAACAGCTCGACCCTCAGCTCCGCGACGCTGTATGCATTTTTTATTTGGTTCTTCGAGCACTTGACACTGTTGAGGATGACACAAGCATACCTACAGAGGTTAAAGTACCTATCTTGATGGCTTTTCATCGTCACATATATGATAAGGACTGGCACTTTTCATGTGGTACGAA…
	Cluster-21888.69845	TAGACTTTCTTATCCCCTGGAGAAATTCCATGCAGATGTTGCTGGAAGAAGCTTTCATAATGGCCGCTTCATTCAAAGGATGAGGGAAAAAGCTGCATCTCTTCCAAATGTACGAATGGAGCAAGGGACTGTGACATATCTAGTTGAGAAAAAGGGGACTGTAGAAGGGGTGCAATACAAAACCAAAAATGGCCAAGTAATGTCAGCATATGCTCCCCTGACAATTGTTTGCGATGGTTGTTTTTCGAATCTTCGACGCTCCCTCTGCAATCCCAAGGTCGACGTGCCGTCGTGTTTTGTTGGTTTGATTTTGGAAAATATTGATCTCCCACATATAAACCATGGCCATGTTATTCTAGCAGATCCTTCTCCAATCCTGTTTTATAAAATTAGTAGTAC…
EsSE	Cluster-21888.128179	ATCCTTTTACACCCTTCGTAAGCCTGTGGCATCTACTATAAATACATTGGCAGGTGCCCTTTATAAAGTATTTTGTGCGTCACCTGACAAAGCAAGGCAAGAAATGCGCAATGCCTGTTTTGATTATCTTAGCCTCGGAGGAATTTGTTCCCAAGGGCCAATTGCCTTGCTTTCTGGCCTAAACCCGCGTCCAGTTAGCCTGTTTCTCCACTTCTTTGCTGTCGCTATCTATGGCGTTGGCCGCTTATTGATTCCTTTTCCTTCACCAAAACGAATGTGGCTTGGCGCAAGATTGATTTCGGGTGCATCTGGAATTATTTTCCCAATTATAAAGTCGGAAGGAGTTCGACAAATGTTCTTCCCTGCAACTGTTCCTGCTTACTACAGAGCTCCTCCCAT…
	Cluster-21888.214970	CTTCCATTGTAATTGAATAGAGGAACATAACGTTTTAGGATCGATTTTAGCTTCTCTGTTAGGGTTTGTTTTGGTGTACGTTTTTTTTGTGAAGAAAAACGGCTGGAGAGATTTCGTAGAGGCCGGCGAGTGCGCCACCGCAACCACAACCACAGCCATTAAAGGAGAATCCAGATCCAGGAACGCCGCCGGCGAGGACGTTGACGTCATCATCGTCGGAGCCGGAGTTGCCGGTGCGGCGCTCGCTCATACTCTCGGCAAGGATGGGCGTCGGCTCCACGTGATTGAAAGAGACTTGACAGAGCCTGATAGAATTGTTGGAGAACTTTTACAACCAGGCTTCTACCTTAAGTTGGTCGAGTTAGGACTGGAAGGACGGAAAGAATACTCGACTTTGTT…
	Cluster-21888.77261	TTAAAAGGCAAGCATTCTAGAGAGAGAAAGTTGCTTATTTTTTAAAGGGCGAAACGTGAACCAACAACAATCATCTTCTAGCTTCATGGAACTCGTGAGGAGTTATATGGTGAATGGTCAGTATTTTTTGGGAGGGATCTCTGTGGCTACTTTCCTTTTTGGATTTGTTGTGTTGTTTGCTCTAAGAAGGAAGAGAGAGAAAAAAGGTGGTGCTACTTCCATGGCGATTGATGGAACATATAAGAATACTATTAAGATGACTGCTAGCTCTGAAGTTAATGGCCATTGCAGCCTGGAGGATATTACCGGAAGTTCTGATGACGTCATCATTGTCGGTGCCGGCGTTGCCGGTTCTGCACTTGCTTACACCCTTGCCAAAGATGGCCGGAGAGTTCATGT…
