# Supplementary material for: DNA methylation regulates the secondary metabolism of saponins to improve the adaptability of Eleutherococcus senticosus during drought stress
Source: BMC Genomics. 2024 Apr 2;25:330. doi: 10.1186/s12864-024-10237-x (PMC10986080; doi:10.1186/s12864-024-10237-x)
Supplement: Supplementary file 6 — Supplementary Material 6 [file 12864_2024_10237_MOESM6_ESM.xlsx]

## Sheet: Supplementary Table5
Supplementary Table 5 Differential transcription factor annotation table
ID	Family	Classification	KEGG	NR	Swissprot	Tremble	KOG	GO	Pfam
Cluster-21888.179129	FAR1	FAR1	K17604 zinc finger SWIM domain-containing protein 3 | (RefSeq) protein FAR1-RELATED SEQUENCE 5-like (A)	PREDICTED: protein FAR-RED IMPAIRED RESPONSE 1-like [Prunus mume]	FRS5_ARATH RecName: Full=Protein FAR1-RELATED SEQUENCE 5;	V4URE3_9ROSI SubName: Full=Uncharacterized protein {ECO:0000313|EMBL:ESR42104.1}; Flags: Fragment;	--	GO:0005634,nucleus; GO:0008270,zinc ion binding; GO:0006355,regulation of transcription, DNA-templated	MULE transposase domain
Cluster-21888.151110	HSF	HSF	K09419 heat shock transcription factor, other eukaryote | (RefSeq) heat stress transcription factor A-1b-like (A)	PREDICTED: heat stress transcription factor A-1b [Nicotiana tomentosiformis]	HFA1D_ARATH RecName: Full=Heat stress transcription factor A-1d; Short=AtHsfA1d; AltName: Full=AtHsf-01; AltName: Full=Heat shock factor protein 8; Short=HSF 8; AltName: Full=Heat shock transcription factor 8; Short=HSTF 8;	A0A1S3ZNY7_TOBAC SubName: Full=heat stress transcription factor A-1b-like {ECO:0000313|RefSeq:XP_016465973.1};	Heat shock transcription factor	GO:0005737,cytoplasm; GO:0005634,nucleus; GO:0003700,DNA-binding transcription factor activity; GO:0043565,sequence-specific DNA binding; GO:0009408,response to heat; GO:0006351,transcription, DNA-templated	HSF-type DNA-binding
Cluster-21888.177581	LOB	LOB	K13944 LOB domain-containing protein 16 | (RefSeq) LOB domain-containing protein 16-like (A)	zinc finger MYM-type protein 1 [Prunus persica]	LBD23_ARATH RecName: Full=LOB domain-containing protein 23; AltName: Full=ASYMMETRIC LEAVES 2-like protein 14; Short=AS2-like protein 14;	M5WY73_PRUPE SubName: Full=Uncharacterized protein {ECO:0000313|EMBL:EMJ18166.1}; Flags: Fragment;	--	--	Lateral organ boundaries (LOB) domain
Cluster-21888.100447	MYB-related	MYB->MYB-related	K15397 3-ketoacyl-CoA synthase [EC:2.3.1.199] | (RefSeq) 3-ketoacyl-CoA synthase 17-like (A)	protein RADIALIS-like 1 [Durio zibethinus]	RADL1_ARATH RecName: Full=Protein RADIALIS-like 1; Short=AtRL1; Short=Protein RAD-like 1; AltName: Full=Protein RADIALIS-LIKE SANT/MYB 2; Short=Protein RSM2;	B9HRM8_POPTR SubName: Full=Myb family transcription factor family protein {ECO:0000313|EMBL:EEE87749.1};	Zuotin and related molecular chaperones (DnaJ superfamily), contains DNA-binding domains	GO:0005634,nucleus; GO:0003677,DNA binding; GO:0003700,DNA-binding transcription factor activity; GO:0006351,transcription, DNA-templated	--
Cluster-21888.100446	MYB-related	MYB->MYB-related	K15397 3-ketoacyl-CoA synthase [EC:2.3.1.199] | (RefSeq) 3-ketoacyl-CoA synthase 17-like (A)	hypothetical protein DCAR_022977 [Daucus carota subsp. sativus]	RADL1_ARATH RecName: Full=Protein RADIALIS-like 1; Short=AtRL1; Short=Protein RAD-like 1; AltName: Full=Protein RADIALIS-LIKE SANT/MYB 2; Short=Protein RSM2;	A0A161ZSS6_DAUCA SubName: Full=Uncharacterized protein {ECO:0000313|EMBL:KZM89660.1};	Zuotin and related molecular chaperones (DnaJ superfamily), contains DNA-binding domains	GO:0005634,nucleus; GO:0003677,DNA binding; GO:0003700,DNA-binding transcription factor activity; GO:0006351,transcription, DNA-templated	--
Cluster-21888.104483	NF-YA	NF-Y->NF-YA	K08064 nuclear transcription factor Y, alpha | (RefSeq) nuclear transcription factor Y subunit A-3 isoform X3 (A)	PREDICTED: nuclear transcription factor Y subunit A-3 isoform X1 [Prunus mume]	NFYA3_ARATH RecName: Full=Nuclear transcription factor Y subunit A-3; Short=AtNF-YA-3; AltName: Full=Transcriptional activator HAP2C;	A0A251PV59_PRUPE SubName: Full=Uncharacterized protein {ECO:0000313|EMBL:ONI15456.1};	CCAAT-binding factor, subunit B (HAP2)	GO:0016602,CCAAT-binding factor complex; GO:0003677,DNA binding; GO:0003700,DNA-binding transcription factor activity; GO:0006351,transcription, DNA-templated	CCAAT-binding transcription factor (CBF-B/NF-YA) subunit B
Cluster-21888.100445	MYB-related	MYB->MYB-related	K15397 3-ketoacyl-CoA synthase [EC:2.3.1.199] | (RefSeq) 3-ketoacyl-CoA synthase 17-like (A)	protein RADIALIS-like 1 [Durio zibethinus]	RADL1_ARATH RecName: Full=Protein RADIALIS-like 1; Short=AtRL1; Short=Protein RAD-like 1; AltName: Full=Protein RADIALIS-LIKE SANT/MYB 2; Short=Protein RSM2;	B9HRM8_POPTR SubName: Full=Myb family transcription factor family protein {ECO:0000313|EMBL:EEE87749.1};	Zuotin and related molecular chaperones (DnaJ superfamily), contains DNA-binding domains	GO:0005634,nucleus; GO:0003677,DNA binding; GO:0003700,DNA-binding transcription factor activity; GO:0006351,transcription, DNA-templated	--
Cluster-21888.120692	RWP-RK	RWP-RK	K11838 ubiquitin carboxyl-terminal hydrolase 7 [EC:3.4.19.12] | (RefSeq) uncharacterized protein LOC104229842 (A)	PREDICTED: protein NLP6-like isoform X2 [Nicotiana tomentosiformis]	NLP6_ARATH RecName: Full=Protein NLP6; Short=AtNLP6; AltName: Full=NIN-like protein 6; AltName: Full=Nodule inception protein-like protein 6;	A0A1S3ZV60_TOBAC SubName: Full=protein NLP6-like isoform X1 {ECO:0000313|RefSeq:XP_016468310.1};	--	GO:0005634,nucleus; GO:0003677,DNA binding; GO:0003700,DNA-binding transcription factor activity; GO:0006351,transcription, DNA-templated	PB1 domain
Cluster-21888.129307	GRAS	GRAS	K14494 DELLA protein | (RefSeq) DELLA protein GAI (A)	PREDICTED: scarecrow-like protein 9 [Daucus carota subsp. sativus]	SCL9_ARATH RecName: Full=Scarecrow-like protein 9; Short=AtSCL9; AltName: Full=GRAS family protein 13; Short=AtGRAS-13;	A0A067G0Q2_CITSI SubName: Full=Uncharacterized protein {ECO:0000313|EMBL:KDO69277.1};	--	GO:0005634,nucleus; GO:0003700,DNA-binding transcription factor activity; GO:0043565,sequence-specific DNA binding; GO:0006355,regulation of transcription, DNA-templated; GO:0006351,transcription, DNA-templated	GRAS domain family
Cluster-21888.52139	GARP-G2-like	GARP->GARP-G2-like	K14491 two-component response regulator ARR-B family | (RefSeq) two-component response regulator ARR12 (A)	myb family transcription factor EFM [Jatropha curcas]	HHO6_ARATH RecName: Full=Transcription factor HHO6 {ECO:0000305}; AltName: Full=MYB-domain transcription factor HHO6 {ECO:0000305}; AltName: Full=Protein HRS1 HOMOLOG 6 {ECO:0000305};	A0A067L2E9_JATCU SubName: Full=Uncharacterized protein {ECO:0000313|EMBL:KDP38239.1};	--	GO:0005634,nucleus; GO:0003677,DNA binding; GO:0003700,DNA-binding transcription factor activity; GO:0006355,regulation of transcription, DNA-templated; GO:0006351,transcription, DNA-templated	Myb-like DNA-binding domain
Cluster-21888.127887	bZIP	bZIP	K14432 ABA responsive element binding factor | (RefSeq) ABSCISIC ACID-INSENSITIVE 5-like protein 7 isoform X1 (A)	PREDICTED: ABSCISIC ACID-INSENSITIVE 5-like protein 7 isoform X1 [Daucus carota subsp. sativus]	IPT9_ARATH RecName: Full=tRNA dimethylallyltransferase 9; EC=2.5.1.75; AltName: Full=Isopentenyl-diphosphate: tRNA isopentenyltransferase 9; Short=AtIPT9; Short=IPP transferase 9; Short=IPPT 9;	M1B8S8_SOLTU SubName: Full=Uncharacterized protein {ECO:0000313|EnsemblPlants:PGSC0003DMT400039793};	tRNA delta(2)-isopentenylpyrophosphate transferase	GO:0005739,mitochondrion; GO:0005524,ATP binding; GO:0052381,tRNA dimethylallyltransferase activity; GO:0009691,cytokinin biosynthetic process; GO:0006400,tRNA modification	bZIP transcription factor
Cluster-21888.157294	MYB-related	MYB->MYB-related	K09422 transcription factor MYB, plant | (RefSeq) myb-related protein 330-like (A)	PREDICTED: myb-related protein 330-like [Daucus carota subsp. sativus]	RAX2_ARATH RecName: Full=Transcription factor RAX2; AltName: Full=Myb-related protein 38; Short=AtMYB38; AltName: Full=Protein REGULATOR OF AXILLARY MERISTEMS 2;	A0A162AGE6_DAUCA SubName: Full=Uncharacterized protein {ECO:0000313|EMBL:KZN00551.1};	Transcription factor, Myb superfamily	GO:0005634,nucleus; GO:0003700,DNA-binding transcription factor activity; GO:0000981,DNA-binding transcription factor activity, RNA polymerase II-specific; GO:0043565,sequence-specific DNA binding; GO:0001135,RNA polymerase II transcription regulator recruiting activity; GO:0044212,transcription regulatory region DNA binding; GO:0009785,blue light signaling pathway; GO:0030154,cell differentiatio…	Myb-like DNA-binding domain
Cluster-21888.109385	C3H	C3H	K03260 translation initiation factor 4G | (RefSeq) zinc finger CCCH domain-containing protein 43 (A)	PREDICTED: zinc finger CCCH domain-containing protein 37-like [Daucus carota subsp. sativus]	C3H37_ARATH RecName: Full=Zinc finger CCCH domain-containing protein 37; Short=AtC3H37; AltName: Full=ENHANCER OF AG-4 protein 1;	A0A164X5E8_DAUCA SubName: Full=Uncharacterized protein {ECO:0000313|EMBL:KZM92733.1};	CCCH-type Zn-finger protein	GO:0005829,cytosol; GO:0016607,nuclear speck; GO:0005634,nucleus; GO:0003677,DNA binding; GO:0046872,metal ion binding; GO:0003730,mRNA 3'-UTR binding; GO:0003723,RNA binding; GO:0061158,3'-UTR-mediated mRNA destabilization; GO:0001709,cell fate determination; GO:0009908,flower development; GO:0006397,mRNA processing	--
Cluster-21888.44593	HB-other	HB->HB-other	K09338 homeobox-leucine zipper protein | (RefSeq) homeobox-leucine zipper protein HOX9 (A)	PREDICTED: homeobox-leucine zipper protein HOX9 isoform X1 [Elaeis guineensis]	ATB14_ARATH RecName: Full=Homeobox-leucine zipper protein ATHB-14; AltName: Full=HD-ZIP protein ATHB-14; AltName: Full=Homeodomain transcription factor ATHB-14; AltName: Full=Protein PHABULOSA;	Q5D1M3_POPTR SubName: Full=Class III HD-Zip protein 4 {ECO:0000313|EMBL:AAX19053.1}; SubName: Full=PHABULOSA family protein {ECO:0000313|EMBL:EEE83697.1};	--	GO:0005634,nucleus; GO:0003677,DNA binding; GO:0003700,DNA-binding transcription factor activity; GO:0008289,lipid binding; GO:0009955,adaxial/abaxial pattern specification; GO:0030154,cell differentiation; GO:0009855,determination of bilateral symmetry; GO:0080060,integument development; GO:0010014,meristem initiation; GO:0009944,polarity specification of adaxial/abaxial axis; GO:0010072,primary…	--
Cluster-21888.49767	BES1	BES1	K14503 brassinosteroid resistant 1/2 | (RefSeq) BES1/BZR1 homolog protein 2-like (A)	PREDICTED: BES1/BZR1 homolog protein 4 [Vitis vinifera]	BEH4_ARATH RecName: Full=BES1/BZR1 homolog protein 4;	F6H1V6_VITVI SubName: Full=Uncharacterized protein {ECO:0000313|EMBL:CCB46220.1};	--	GO:0003677,DNA binding; GO:0003700,DNA-binding transcription factor activity; GO:0009742,brassinosteroid mediated signaling pathway; GO:0006355,regulation of transcription, DNA-templated; GO:0006351,transcription, DNA-templated	BES1/BZR1 plant transcription factor, N-terminal
Cluster-21888.153537	MYB-related	MYB->MYB-related	K08869 aarF domain-containing kinase | (RefSeq) predicted protein (A)	PREDICTED: myb-like protein J [Daucus carota subsp. sativus]	KUA1_ARATH RecName: Full=Transcription factor KUA1 {ECO:0000303|PubMed:24806884}; AltName: Full=Myb-related protein H {ECO:0000303|PubMed:23888064}; Short=AtMYBH {ECO:0000303|PubMed:23888064}; Short=AtMYBS3 {ECO:0000303|PubMed:25920996}; Short=MYBS3-homolg protein {ECO:0000303|PubMed:25920996}; AltName: Full=Protein KUODA1 {ECO:0000303|PubMed:24806884};	A0A166C3E3_DAUCA SubName: Full=Uncharacterized protein {ECO:0000313|EMBL:KZN03231.1};	--	GO:0005634,nucleus; GO:0003700,DNA-binding transcription factor activity; GO:0000976,transcription regulatory region sequence-specific DNA binding; GO:0008270,zinc ion binding; GO:0010252,auxin homeostasis; GO:0048527,lateral root development; GO:0048366,leaf development; GO:0010150,leaf senescence; GO:2000469,negative regulation of peroxidase activity; GO:0000122,negative regulation of transcrip…	Myb-like DNA-binding domain
Cluster-21888.60567	NAC	NAC	K00521 ferric-chelate reductase [EC:1.16.1.7] | (RefSeq) ferric reduction oxidase 7, chloroplastic-like (A)	nam-like protein 10 [Petunia x hybrida]	NAC48_ORYSJ RecName: Full=NAC domain-containing protein 48 {ECO:0000303|PubMed:15029955}; Short=ONAC048 {ECO:0000303|PubMed:15029955}; AltName: Full=OsNAC6 {ECO:0000303|PubMed:10660065}; AltName: Full=Protein STRESS-RESPONSIVE NAC 2 {ECO:0000303|PubMed:18273684};	Q8LRL5_PETHY SubName: Full=Nam-like protein 10 {ECO:0000313|EMBL:AAM34773.1};	--	GO:0005634,nucleus; GO:0043565,sequence-specific DNA binding; GO:1901002,positive regulation of response to salt stress; GO:1902584,positive regulation of response to water deprivation; GO:0045893,positive regulation of transcription, DNA-templated; GO:1900150,regulation of defense response to fungus; GO:0040008,regulation of growth; GO:0009409,response to cold; GO:0048364,root development; GO:00…	No apical meristem (NAM) protein
Cluster-21888.91356	MYB-related	MYB->MYB-related	K09422 transcription factor MYB, plant | (RefSeq) transcription factor MYB113-like (A)	PREDICTED: transcription factor MYB113-like [Daucus carota subsp. sativus]	MY114_ARATH RecName: Full=Transcription factor MYB114; AltName: Full=Myb-related protein 114; Short=AtMYB114;	A0A165ZNF6_DAUCA SubName: Full=Uncharacterized protein {ECO:0000313|EMBL:KZN00240.1};	Transcription factor, Myb superfamily	GO:0005634,nucleus; GO:0003700,DNA-binding transcription factor activity; GO:0000981,DNA-binding transcription factor activity, RNA polymerase II-specific; GO:0043565,sequence-specific DNA binding; GO:0001135,RNA polymerase II transcription regulator recruiting activity; GO:0044212,transcription regulatory region DNA binding; GO:0030154,cell differentiation; GO:0007275,multicellular organism deve…	--
Cluster-21888.71208	NAC	NAC	K00521 ferric-chelate reductase [EC:1.16.1.7] | (RefSeq) ferric reduction oxidase 7, chloroplastic-like (A)	PREDICTED: NAC transcription factor 29-like [Daucus carota subsp. sativus]	NAC22_ORYSJ RecName: Full=NAC domain-containing protein 22 {ECO:0000303|PubMed:15029955}; Short=ONAC022 {ECO:0000303|PubMed:15029955};	A0A162A6N7_DAUCA SubName: Full=Uncharacterized protein {ECO:0000313|EMBL:KZM96962.1};	--	GO:0005634,nucleus; GO:0043565,sequence-specific DNA binding; GO:1901002,positive regulation of response to salt stress; GO:1902584,positive regulation of response to water deprivation; GO:0045893,positive regulation of transcription, DNA-templated; GO:0006351,transcription, DNA-templated	No apical meristem (NAM) protein
Cluster-21888.37278	WRKY	WRKY	K18834 WRKY transcription factor 1 | (RefSeq) WRKY transcription factor 1-like (A)	probable WRKY transcription factor 50 isoform X1 [Olea europaea var. sylvestris]	WRK50_ARATH RecName: Full=Probable WRKY transcription factor 50; AltName: Full=WRKY DNA-binding protein 50;	A0A059CLX9_EUCGR SubName: Full=Uncharacterized protein {ECO:0000313|EMBL:KCW79259.1};	--	GO:0005634,nucleus; GO:0003700,DNA-binding transcription factor activity; GO:0043565,sequence-specific DNA binding; GO:0050832,defense response to fungus; GO:0009867,jasmonic acid mediated signaling pathway; GO:0006351,transcription, DNA-templated	WRKY DNA -binding domain
Cluster-21888.96368	GARP-ARR-B	GARP->GARP-ARR-B	K14491 two-component response regulator ARR-B family | (RefSeq) RRB3; two-component response regulator ARR12 (A)	PREDICTED: two-component response regulator ARR12-like [Daucus carota subsp. sativus]	ORR22_ORYSI RecName: Full=Two-component response regulator ORR22 {ECO:0000305};	A0A164ZMD0_DAUCA SubName: Full=Uncharacterized protein {ECO:0000313|EMBL:KZM96126.1};	GATA-4/5/6 transcription factors	GO:0005634,nucleus; GO:0003700,DNA-binding transcription factor activity; GO:0043565,sequence-specific DNA binding; GO:0009736,cytokinin-activated signaling pathway; GO:0000160,phosphorelay signal transduction system; GO:0045893,positive regulation of transcription, DNA-templated; GO:0006351,transcription, DNA-templated	Response regulator receiver domain
Cluster-21888.192056	LIM	LIM	K09377 cysteine and glycine-rich protein | (RefSeq) LIM domain-containing protein WLIM1-like (A)	LIM domain-containing protein WLIM1-like [Hevea brasiliensis]	WLIM1_ARATH RecName: Full=LIM domain-containing protein WLIM1 {ECO:0000305}; AltName: Full=Widely-expressed LIM protein 1 {ECO:0000303|PubMed:11085265}; Short=AtWLIM1;	A0A2C9VPH8_MANES SubName: Full=Uncharacterized protein {ECO:0000313|EMBL:OAY47733.1};	Regulatory protein MLP and related LIM proteins	GO:0005737,cytoplasm; GO:0005856,cytoskeleton; GO:0005886,plasma membrane; GO:0051015,actin filament binding; GO:0046872,metal ion binding; GO:0003729,mRNA binding; GO:0051017,actin filament bundle assembly	LIM domain
Cluster-21888.178044	WRKY	WRKY	K13424 WRKY transcription factor 33 | (RefSeq) WRKY transcription factor WRKY24 (A)	PREDICTED: probable WRKY transcription factor 31 [Daucus carota subsp. sativus]	WRKY6_ARATH RecName: Full=WRKY transcription factor 6 {ECO:0000303|PubMed:11722756}; AltName: Full=WRKY DNA-binding protein 6 {ECO:0000303|PubMed:11722756}; Short=AtWRKY6 {ECO:0000303|PubMed:11722756};	A0A166IWY5_DAUCA SubName: Full=Uncharacterized protein {ECO:0000313|EMBL:KZN11577.1};	--	GO:0005634,nucleus; GO:0003700,DNA-binding transcription factor activity; GO:0043565,sequence-specific DNA binding; GO:0044212,transcription regulatory region DNA binding; GO:0080169,cellular response to boron-containing substance deprivation; GO:0016036,cellular response to phosphate starvation; GO:0009873,ethylene-activated signaling pathway; GO:0045892,negative regulation of transcription, DNA…	WRKY DNA -binding domain
Cluster-21888.109127	RWP-RK	RWP-RK	K11838 ubiquitin carboxyl-terminal hydrolase 7 [EC:3.4.19.12] | (RefSeq) uncharacterized protein LOC104229842 (A)	hypothetical protein DCAR_030911 [Daucus carota subsp. sativus]	NLP5_ARATH RecName: Full=Protein NLP5; Short=AtNLP5; AltName: Full=NIN-like protein 5; AltName: Full=Nodule inception protein-like protein 5;	A0A175YKG7_DAUCA SubName: Full=Uncharacterized protein {ECO:0000313|EMBL:KZM83342.1};	--	GO:0005634,nucleus; GO:0003677,DNA binding; GO:0003700,DNA-binding transcription factor activity; GO:0006355,regulation of transcription, DNA-templated; GO:0006351,transcription, DNA-templated	RWP-RK domain
Cluster-21888.96805	MYB-related	MYB->MYB-related	K09422 transcription factor MYB, plant | (RefSeq) transcription factor MYB113-like (A)	hypothetical protein DCAR_010746 [Daucus carota subsp. sativus]	MY113_ARATH RecName: Full=Transcription factor MYB113; AltName: Full=Myb-related protein 113; Short=AtMYB113;	A0A166AVP4_DAUCA SubName: Full=Uncharacterized protein {ECO:0000313|EMBL:KZN01992.1};	Transcription factor, Myb superfamily	GO:0005634,nucleus; GO:0003700,DNA-binding transcription factor activity; GO:0000981,DNA-binding transcription factor activity, RNA polymerase II-specific; GO:0043565,sequence-specific DNA binding; GO:0001135,RNA polymerase II transcription regulator recruiting activity; GO:0044212,transcription regulatory region DNA binding; GO:0030154,cell differentiation; GO:0007275,multicellular organism deve…	--
Cluster-21888.168338	WRKY	WRKY	K13459 disease resistance protein RPS2 | (RefSeq) probable disease resistance protein At4g27220 isoform X1 (A)	probable WRKY transcription factor 70 [Hevea brasiliensis]	WRK70_ARATH RecName: Full=Probable WRKY transcription factor 70; AltName: Full=WRKY DNA-binding protein 70;	B9SRT4_RICCO SubName: Full=WRKY transcription factor, putative {ECO:0000313|EMBL:EEF33686.1};	--	GO:0005634,nucleus; GO:0003700,DNA-binding transcription factor activity; GO:0043565,sequence-specific DNA binding; GO:0042742,defense response to bacterium; GO:0050832,defense response to fungus; GO:0009864,induced systemic resistance, jasmonic acid mediated signaling pathway; GO:1900056,negative regulation of leaf senescence; GO:0045892,negative regulation of transcription, DNA-templated; GO:00…	WRKY DNA -binding domain
Cluster-21888.138423	CPP	CPP	K21776 protein lin-54 | (RefSeq) protein tesmin/TSO1-like CXC 2 (A)	protein tesmin/TSO1-like CXC 2 [Sesamum indicum]	TSO1_ARATH RecName: Full=CRC domain-containing protein TSO1;	M5XXM0_PRUPE SubName: Full=Uncharacterized protein {ECO:0000313|EMBL:EMJ26483.1};	Metallothionein-like protein	GO:0005634,nucleus; GO:0003700,DNA-binding transcription factor activity; GO:0046872,metal ion binding; GO:0048444,floral organ morphogenesis; GO:0051302,regulation of cell division; GO:0009934,regulation of meristem structural organization	Tesmin/TSO1-like CXC domain, cysteine-rich domain
Cluster-21888.132163	ULT	ULT	--	PREDICTED: protein ULTRAPETALA 1-like [Daucus carota subsp. sativus]	ULT1_ARATH RecName: Full=Protein ULTRAPETALA 1;	A0A164W7Y8_DAUCA SubName: Full=Uncharacterized protein {ECO:0000313|EMBL:KZM91406.1};	--	GO:0005737,cytoplasm; GO:0005634,nucleus; GO:0003677,DNA binding; GO:0007275,multicellular organism development; GO:0009910,negative regulation of flower development; GO:0006355,regulation of transcription, DNA-templated; GO:0006351,transcription, DNA-templated	SAND domain
Cluster-21888.78751	bHLH	bHLH	K18878 BHLH transcription factor Upa20 | (RefSeq) Upa20; transcription factor bHLH137-like (A)	disease resistance response protein 206-like [Helianthus annuus]	DR206_PEA RecName: Full=Disease resistance response protein 206; AltName: Full=Dirigent protein PI206; Flags: Precursor;	A0A1R3IAN0_COCAP RecName: Full=Dirigent protein {ECO:0000256|RuleBase:RU363099};	--	GO:0048046,apoplast; GO:0016853,isomerase activity; GO:0006952,defense response; GO:0009607,response to biotic stimulus	--
Cluster-21888.169025	NAC	NAC	K00521 ferric-chelate reductase [EC:1.16.1.7] | (RefSeq) ferric reduction oxidase 7, chloroplastic-like (A)	PREDICTED: NAC domain-containing protein 100 [Vitis vinifera]	NC100_ARATH RecName: Full=NAC domain-containing protein 100 {ECO:0000303|PubMed:15029955}; Short=ANAC100 {ECO:0000303|PubMed:15029955}; Short=AtNAC5;	F6H5V0_VITVI SubName: Full=Uncharacterized protein {ECO:0000313|EMBL:CCB47571.1};	--	GO:0005634,nucleus; GO:0003677,DNA binding; GO:0003700,DNA-binding transcription factor activity; GO:0006351,transcription, DNA-templated	No apical meristem (NAM) protein
Cluster-21888.211618	HSF	HSF	K09419 heat shock transcription factor, other eukaryote | (RefSeq) heat stress transcription factor A-6b-like (A)	heat stress transcription factor A-6b-like [Hevea brasiliensis]	HFA2B_ORYSJ RecName: Full=Heat stress transcription factor A-2b; AltName: Full=Heat stress transcription factor 18; Short=OsHsf-18; AltName: Full=Heat stress transcription factor 5; Short=rHsf5;	A0A061EL96_THECC SubName: Full=Heat stress transcription factor A-6b, putative {ECO:0000313|EMBL:EOY05790.1};	Heat shock transcription factor	GO:0005737,cytoplasm; GO:0005634,nucleus; GO:0003700,DNA-binding transcription factor activity; GO:0043565,sequence-specific DNA binding; GO:0006351,transcription, DNA-templated	HSF-type DNA-binding
Cluster-21888.96520	HB-HD-ZIP	HB->HB-HD-ZIP	K09338 homeobox-leucine zipper protein | (RefSeq) homeobox-leucine zipper protein ANTHOCYANINLESS 2-like (A)	PREDICTED: homeobox-leucine zipper protein ANTHOCYANINLESS 2-like [Daucus carota subsp. sativus]	HDG1_ARATH RecName: Full=Homeobox-leucine zipper protein HDG1; AltName: Full=HD-ZIP protein HDG1; AltName: Full=Homeodomain GLABRA 2-like protein 1; AltName: Full=Homeodomain transcription factor HDG1; AltName: Full=Protein HOMEODOMAIN GLABROUS 1;	F6I316_VITVI SubName: Full=Uncharacterized protein {ECO:0000313|EMBL:CCB61333.1};	--	GO:0005634,nucleus; GO:0003700,DNA-binding transcription factor activity; GO:0008289,lipid binding; GO:0043565,sequence-specific DNA binding; GO:0048497,maintenance of floral organ identity; GO:0006351,transcription, DNA-templated	START domain
Cluster-21888.114039	C2C2-CO-like	C2C2->C2C2-CO-like	--	PREDICTED: zinc finger protein CONSTANS-LIKE 16-like [Daucus carota subsp. sativus]	COL16_ARATH RecName: Full=Zinc finger protein CONSTANS-LIKE 16;	A0A164SRF3_DAUCA SubName: Full=Uncharacterized protein {ECO:0000313|EMBL:KZM86525.1};	GATA-4/5/6 transcription factors	GO:0016020,membrane; GO:0005634,nucleus; GO:0003700,DNA-binding transcription factor activity; GO:0008270,zinc ion binding; GO:0006355,regulation of transcription, DNA-templated	CCT motif
Cluster-21888.116212	HSF	HSF	K09419 heat shock transcription factor, other eukaryote | (RefSeq) NtHSF1; heat shock factor protein HSF24-like (A)	heat shock factor protein HSF24-like [Nicotiana tabacum]	HSF24_SOLPE RecName: Full=Heat shock factor protein HSF24; AltName: Full=Heat shock transcription factor 24; Short=HSTF 24; AltName: Full=Heat stress transcription factor;	Q9SXK9_TOBAC SubName: Full=Heat shock factor {ECO:0000313|EMBL:BAA83710.1};	Heat shock transcription factor	GO:0005634,nucleus; GO:0003700,DNA-binding transcription factor activity; GO:0043565,sequence-specific DNA binding; GO:0006351,transcription, DNA-templated	HSF-type DNA-binding
Cluster-21888.93107	HB-other	HB->HB-other	K22756 E3 SUMO-protein ligase NSE2 [EC:2.3.2.-] | (RefSeq) E3 SUMO-protein ligase MMS21 isoform X1 (A)	PREDICTED: homeobox-leucine zipper protein ATHB-52 [Daucus carota subsp. sativus]	ATB52_ARATH RecName: Full=Homeobox-leucine zipper protein ATHB-52; AltName: Full=HD-ZIP protein ATHB-52; AltName: Full=Homeodomain transcription factor ATHB-52;	A0A162A6Z2_DAUCA SubName: Full=Uncharacterized protein {ECO:0000313|EMBL:KZM96330.1};	Transcription factor HEX, contains HOX and HALZ domains	GO:0005634,nucleus; GO:0003700,DNA-binding transcription factor activity; GO:0043565,sequence-specific DNA binding; GO:0009646,response to absence of light; GO:0009637,response to blue light; GO:0006351,transcription, DNA-templated	Homeodomain
Cluster-21888.155137	WRKY	WRKY	K18834 WRKY transcription factor 1 | (RefSeq) WRKY transcription factor 1 (A)	PREDICTED: probable WRKY transcription factor 31 [Vitis vinifera]	WRKY6_ARATH RecName: Full=WRKY transcription factor 6 {ECO:0000303|PubMed:11722756}; AltName: Full=WRKY DNA-binding protein 6 {ECO:0000303|PubMed:11722756}; Short=AtWRKY6 {ECO:0000303|PubMed:11722756};	F6H7H0_VITVI SubName: Full=Uncharacterized protein {ECO:0000313|EMBL:CCB48186.1};	--	GO:0005634,nucleus; GO:0003700,DNA-binding transcription factor activity; GO:0043565,sequence-specific DNA binding; GO:0044212,transcription regulatory region DNA binding; GO:0080169,cellular response to boron-containing substance deprivation; GO:0016036,cellular response to phosphate starvation; GO:0009873,ethylene-activated signaling pathway; GO:0045892,negative regulation of transcription, DNA…	WRKY DNA -binding domain
Cluster-21888.212932	AP2/ERF-ERF	AP2/ERF->AP2/ERF-ERF	K09286 EREBP-like factor | (RefSeq) ethylene-responsive transcription factor WRI1-like (A)	PREDICTED: ethylene-responsive transcription factor WIN1 [Vitis vinifera]	WIN1_ARATH RecName: Full=Ethylene-responsive transcription factor WIN1; AltName: Full=Protein SHINE 1; AltName: Full=Protein WAX INDUCER 1;	A0A1Q3BDN2_CEPFO SubName: Full=AP2 domain-containing protein {ECO:0000313|EMBL:GAV66025.1};	--	GO:0005634,nucleus; GO:0003700,DNA-binding transcription factor activity; GO:0043565,sequence-specific DNA binding; GO:0010143,cutin biosynthetic process; GO:0009873,ethylene-activated signaling pathway; GO:0009414,response to water deprivation; GO:0006351,transcription, DNA-templated; GO:0010166,wax metabolic process	AP2 domain
Cluster-21888.86654	Tify	Tify	K13464 jasmonate ZIM domain-containing protein | (RefSeq) protein TIFY 10A-like (A)	PREDICTED: protein TIFY 10A-like [Daucus carota subsp. sativus]	TI10A_ARATH RecName: Full=Protein TIFY 10A; AltName: Full=Jasmonate ZIM domain-containing protein 1;	A0A175YKK2_DAUCA SubName: Full=Uncharacterized protein {ECO:0000313|EMBL:KZM84105.1};	--	GO:0005634,nucleus; GO:0003714,transcription corepressor activity; GO:0042742,defense response to bacterium; GO:0009908,flower development; GO:0009867,jasmonic acid mediated signaling pathway; GO:1903507,negative regulation of nucleic acid-templated transcription; GO:0009555,pollen development; GO:1900067,regulation of cellular response to alkaline pH; GO:0031347,regulation of defense response; G…	tify domain
Cluster-21888.104383	MYB-related	MYB->MYB-related	K12133 MYB-related transcription factor LHY | (RefSeq) uncharacterized protein LOC112280611 (A)	hypothetical protein DCAR_023259 [Daucus carota subsp. sativus]	RVE7_ARATH RecName: Full=Protein REVEILLE 7; AltName: Full=Early-phytochrome-responsive 1; AltName: Full=MYB-related transcription factor EPR1;	A0A164UUH1_DAUCA SubName: Full=Uncharacterized protein {ECO:0000313|EMBL:KZM89378.1};	Zuotin and related molecular chaperones (DnaJ superfamily), contains DNA-binding domains	GO:0005634,nucleus; GO:0003677,DNA binding; GO:0003700,DNA-binding transcription factor activity; GO:0007623,circadian rhythm; GO:0006355,regulation of transcription, DNA-templated; GO:0046686,response to cadmium ion; GO:0009723,response to ethylene; GO:0009651,response to salt stress; GO:0006351,transcription, DNA-templated	Myb-like DNA-binding domain
Cluster-21888.58788	NF-YA	NF-Y->NF-YA	K08064 nuclear transcription factor Y, alpha | (RefSeq) nuclear transcription factor Y subunit A-7 (A)	PREDICTED: nuclear transcription factor Y subunit A-7 [Daucus carota subsp. sativus]	NFYA7_ARATH RecName: Full=Nuclear transcription factor Y subunit A-7; Short=AtNF-YA-7;	D7TKH6_VITVI SubName: Full=Uncharacterized protein {ECO:0000313|EMBL:CBI30998.3};	CCAAT-binding factor, subunit B (HAP2)	GO:0005634,nucleus; GO:0003677,DNA binding; GO:0003700,DNA-binding transcription factor activity; GO:0045892,negative regulation of transcription, DNA-templated; GO:0006351,transcription, DNA-templated	CCAAT-binding transcription factor (CBF-B/NF-YA) subunit B
Cluster-21888.212891	WRKY	WRKY	K12835 ATP-dependent RNA helicase DDX42 [EC:3.6.4.13] | (RefSeq) DEAD-box ATP-dependent RNA helicase 24 isoform X1 (A)	PREDICTED: probable WRKY transcription factor 75 [Daucus carota subsp. sativus]	WRK75_ARATH RecName: Full=Probable WRKY transcription factor 75; AltName: Full=WRKY DNA-binding protein 75;	A0A165XGF6_DAUCA SubName: Full=Uncharacterized protein {ECO:0000313|EMBL:KZM98141.1};	--	GO:0005634,nucleus; GO:0003700,DNA-binding transcription factor activity; GO:0000978,RNA polymerase II proximal promoter sequence-specific DNA binding; GO:0044212,transcription regulatory region DNA binding; GO:0010055,atrichoblast differentiation; GO:0048527,lateral root development; GO:0000122,negative regulation of transcription by RNA polymerase II; GO:0043620,regulation of DNA-templated tran…	WRKY DNA -binding domain
Cluster-21888.164521	MADS-MIKC	MADS->MADS-MIKC	K09264 MADS-box transcription factor, plant | (RefSeq) SQUA1, mads3; MADS-box transcription factor 14 (A)	PREDICTED: agamous-like MADS-box protein AGL19 [Solanum lycopersicum]	AGL14_ARATH RecName: Full=Agamous-like MADS-box protein AGL14 {ECO:0000305}; AltName: Full=Protein XAANTAL 2 {ECO:0000303|PubMed:24121311};	K4CP10_SOLLC SubName: Full=Uncharacterized protein {ECO:0000313|EnsemblPlants:Solyc08g080100.2.1};	MADS box transcription factor	GO:0005737,cytoplasm; GO:0005634,nucleus; GO:0003700,DNA-binding transcription factor activity; GO:0046983,protein dimerization activity; GO:0000977,RNA polymerase II regulatory region sequence-specific DNA binding; GO:0044212,transcription regulatory region DNA binding; GO:0009908,flower development; GO:0010076,maintenance of floral meristem identity; GO:0045944,positive regulation of transcript…	SRF-type transcription factor (DNA-binding and dimerisation domain)
Cluster-21888.31106	PLATZ	PLATZ	K00232 acyl-CoA oxidase [EC:1.3.3.6] | (RefSeq) acyl-coenzyme A oxidase 3, peroxisomal-like (A)	acyl-CoA oxidase 2 [Camellia sinensis]	ACOX3_ARATH RecName: Full=Acyl-coenzyme A oxidase 3, peroxisomal; Short=AOX 3; Short=Acyl-CoA oxidase 3; EC=1.3.3.6; AltName: Full=Medium-chain acyl-CoA oxidase; Short=AtCX3; Flags: Precursor;	A0A222YUF1_CAMSI RecName: Full=Acyl-coenzyme A oxidase {ECO:0000256|PIRNR:PIRNR000168};	Pristanoyl-CoA/acyl-CoA oxidase	GO:0005777,peroxisome; GO:0003995,acyl-CoA dehydrogenase activity; GO:0003997,acyl-CoA oxidase activity; GO:0071949,FAD binding; GO:0050660,flavin adenine dinucleotide binding; GO:0006635,fatty acid beta-oxidation; GO:0033539,fatty acid beta-oxidation using acyl-CoA dehydrogenase; GO:0033540,fatty acid beta-oxidation using acyl-CoA oxidase; GO:0051791,medium-chain fatty acid metabolic process	--
Cluster-21888.173608	C3H	C3H	K18753 butyrate response factor | (RefSeq) zinc finger CCCH domain-containing protein 14-like (A)	PREDICTED: zinc finger CCCH domain-containing protein 14 [Nicotiana sylvestris]	C3H15_ARATH RecName: Full=Zinc finger CCCH domain-containing protein 15; Short=AtC3H15;	A0A1S3YSN5_TOBAC SubName: Full=zinc finger CCCH domain-containing protein 14-like {ECO:0000313|RefSeq:XP_016455236.1};	CCCH-type Zn-finger protein	GO:0005829,cytosol; GO:0003700,DNA-binding transcription factor activity; GO:0046872,metal ion binding; GO:0003730,mRNA 3'-UTR binding; GO:0044212,transcription regulatory region DNA binding; GO:0061158,3'-UTR-mediated mRNA destabilization; GO:0006355,regulation of transcription, DNA-templated	Zinc finger C-x8-C-x5-C-x3-H type (and similar)
Cluster-21888.57049	HB-HD-ZIP	HB->HB-HD-ZIP	K09338 homeobox-leucine zipper protein | (RefSeq) homeobox-leucine zipper protein ATHB-6 (A)	PREDICTED: homeobox-leucine zipper protein ATHB-6 [Solanum lycopersicum]	ATHB6_ARATH RecName: Full=Homeobox-leucine zipper protein ATHB-6; AltName: Full=HD-ZIP protein ATHB-6; AltName: Full=Homeodomain transcription factor ATHB-6;	K4C1H7_SOLLC SubName: Full=Uncharacterized protein {ECO:0000313|EnsemblPlants:Solyc05g051460.2.1};	Transcription factor HEX, contains HOX and HALZ domains	GO:0005634,nucleus; GO:0003677,DNA binding; GO:0003700,DNA-binding transcription factor activity; GO:0043565,sequence-specific DNA binding; GO:0009738,abscisic acid-activated signaling pathway; GO:0009788,negative regulation of abscisic acid-activated signaling pathway; GO:0045893,positive regulation of transcription, DNA-templated; GO:0009414,response to water deprivation; GO:0006351,transcripti…	Homeodomain
Cluster-21888.152703	WRKY	WRKY	K13424 WRKY transcription factor 33 | (RefSeq) WRKY transcription factor WRKY24 (A)	PREDICTED: probable WRKY transcription factor 31 [Daucus carota subsp. sativus]	WRKY6_ARATH RecName: Full=WRKY transcription factor 6 {ECO:0000303|PubMed:11722756}; AltName: Full=WRKY DNA-binding protein 6 {ECO:0000303|PubMed:11722756}; Short=AtWRKY6 {ECO:0000303|PubMed:11722756};	A0A166IWY5_DAUCA SubName: Full=Uncharacterized protein {ECO:0000313|EMBL:KZN11577.1};	--	GO:0005634,nucleus; GO:0003700,DNA-binding transcription factor activity; GO:0043565,sequence-specific DNA binding; GO:0044212,transcription regulatory region DNA binding; GO:0080169,cellular response to boron-containing substance deprivation; GO:0016036,cellular response to phosphate starvation; GO:0009873,ethylene-activated signaling pathway; GO:0045892,negative regulation of transcription, DNA…	WRKY DNA -binding domain
Cluster-21888.127072	AP2/ERF-ERF	AP2/ERF->AP2/ERF-ERF	K09286 EREBP-like factor | (RefSeq) ethylene-responsive transcription factor RAP2-13 (A)	PREDICTED: ethylene-responsive transcription factor RAP2-13 [Daucus carota subsp. sativus]	ERF60_ARATH RecName: Full=Ethylene-responsive transcription factor ERF060;	A0A165XQ40_DAUCA SubName: Full=Uncharacterized protein {ECO:0000313|EMBL:KZM98404.1};	--	GO:0005634,nucleus; GO:0003677,DNA binding; GO:0003700,DNA-binding transcription factor activity; GO:0009873,ethylene-activated signaling pathway; GO:0006351,transcription, DNA-templated	AP2 domain
Cluster-21888.127193	HB-HD-ZIP	HB->HB-HD-ZIP	K09338 homeobox-leucine zipper protein | (RefSeq) homeobox-leucine zipper protein ATHB-14-like (A)	PREDICTED: homeobox-leucine zipper protein ATHB-14-like [Daucus carota subsp. sativus]	HOX33_ORYSI RecName: Full=Homeobox-leucine zipper protein HOX33; AltName: Full=HD-ZIP protein HOX33; AltName: Full=Homeodomain transcription factor HOX33; AltName: Full=OsHox33;	A0A166EUU4_DAUCA SubName: Full=Uncharacterized protein {ECO:0000313|EMBL:KZN07007.1};	--	GO:0005634,nucleus; GO:0003677,DNA binding; GO:0008289,lipid binding; GO:0006355,regulation of transcription, DNA-templated; GO:0006351,transcription, DNA-templated	START domain
Cluster-21888.149000	bHLH	bHLH	K18878 BHLH transcription factor Upa20 | (RefSeq) Upa20; transcription factor bHLH137-like (A)	PREDICTED: transcription factor bHLH80 [Daucus carota subsp. sativus]	BH080_ARATH RecName: Full=Transcription factor bHLH80; AltName: Full=Basic helix-loop-helix protein 80; Short=AtbHLH80; Short=bHLH 80; AltName: Full=Transcription factor EN 71; AltName: Full=bHLH transcription factor bHLH080;	M1D3H5_SOLTU SubName: Full=Uncharacterized protein {ECO:0000313|EnsemblPlants:PGSC0003DMT400080419};	--	GO:0005634,nucleus; GO:0001046,core promoter sequence-specific DNA binding; GO:0003700,DNA-binding transcription factor activity; GO:0046983,protein dimerization activity; GO:0001228,DNA-binding transcription activator activity, RNA polymerase II-specific; GO:0042335,cuticle development; GO:0006355,regulation of transcription, DNA-templated; GO:0006366,transcription by RNA polymerase II	Helix-loop-helix DNA-binding domain
Cluster-21888.172087	WRKY	WRKY	K13425 WRKY transcription factor 22 | (RefSeq) WRKY transcription factor 22-like (A)	transcription factor WRKY1 [Panax quinquefolius]	WRKY7_ARATH RecName: Full=Probable WRKY transcription factor 7; AltName: Full=WRKY DNA-binding protein 7;	X2BZB8_PANQU SubName: Full=Transcription factor WRKY1 {ECO:0000313|EMBL:AES92925.1};	--	GO:0005634,nucleus; GO:0005516,calmodulin binding; GO:0003700,DNA-binding transcription factor activity; GO:0043565,sequence-specific DNA binding; GO:0006351,transcription, DNA-templated	WRKY DNA -binding domain
Cluster-21888.37177	MYB	MYB->MYB	K09422 transcription factor MYB, plant | (RefSeq) protein ODORANT1 (A)	PREDICTED: protein ODORANT1 [Vitis vinifera]	MY102_ARATH RecName: Full=Transcription factor MYB102 {ECO:0000305}; AltName: Full=Myb-related protein 102 {ECO:0000305}; Short=AtMYB102 {ECO:0000303|PubMed:12857823}; AltName: Full=Myb-related protein M4 {ECO:0000305}; Short=AtM4 {ECO:0000303|PubMed:8980549};	F6I738_VITVI SubName: Full=Uncharacterized protein {ECO:0000313|EMBL:CCB62756.1};	Transcription factor, Myb superfamily	GO:0005634,nucleus; GO:0003700,DNA-binding transcription factor activity; GO:0000981,DNA-binding transcription factor activity, RNA polymerase II-specific; GO:0043565,sequence-specific DNA binding; GO:0001135,RNA polymerase II transcription regulator recruiting activity; GO:0044212,transcription regulatory region DNA binding; GO:0030154,cell differentiation; GO:0006952,defense response; GO:000635…	Myb-like DNA-binding domain
Cluster-21888.60054	bHLH	bHLH	K12126 phytochrome-interacting factor 3 | (RefSeq) hormone receptor 4-like isoform X1 (A)	DNA binding protein, putative isoform 1 [Theobroma cacao]	SPT_ARATH RecName: Full=Transcription factor SPATULA; AltName: Full=Basic helix-loop-helix protein 24; Short=AtbHLH24; Short=bHLH 24; AltName: Full=Transcription factor EN 99; AltName: Full=bHLH transcription factor bHLH024;	A0A061FXG3_THECC SubName: Full=Basic helix-loop-helix DNA-binding superfamily protein, putative isoform 1 {ECO:0000313|EMBL:EOY21972.1}; SubName: Full=DNA binding protein, putative isoform 1 {ECO:0000313|EMBL:EOY21971.1};	--	GO:0005634,nucleus; GO:0003677,DNA binding; GO:0003700,DNA-binding transcription factor activity; GO:0046983,protein dimerization activity; GO:0048440,carpel development; GO:0007623,circadian rhythm; GO:0010154,fruit development; GO:0010187,negative regulation of seed germination; GO:0009409,response to cold; GO:0010114,response to red light; GO:0006351,transcription, DNA-templated	Helix-loop-helix DNA-binding domain
Cluster-21888.178103	MYB	MYB->MYB	K09422 transcription factor MYB, plant | (RefSeq) myb-related protein Myb4-like (A)	PREDICTED: myb-related protein Myb4-like [Daucus carota subsp. sativus]	MYB4_ORYSJ RecName: Full=Transcription factor MYB4 {ECO:0000305}; AltName: Full=Myb-related protein 4 {ECO:0000305}; Short=OsMyb4 {ECO:0000303|PubMed:14675437}; AltName: Full=Transcription factor RLTR1 {ECO:0000312|EMBL:AAP92750.1};	A0A166AAN2_DAUCA SubName: Full=Uncharacterized protein {ECO:0000313|EMBL:KZN00956.1};	Transcription factor, Myb superfamily	GO:0005634,nucleus; GO:0000981,DNA-binding transcription factor activity, RNA polymerase II-specific; GO:0043565,sequence-specific DNA binding; GO:0001135,RNA polymerase II transcription regulator recruiting activity; GO:0044212,transcription regulatory region DNA binding; GO:0030154,cell differentiation; GO:0045893,positive regulation of transcription, DNA-templated; GO:0006357,regulation of tra…	Myb-like DNA-binding domain
Cluster-21888.70014	C2C2-GATA	C2C2->C2C2-GATA	K09184 GATA-binding protein, other eukaryote | (RefSeq) GATA transcription factor 8-like isoform X1 (A)	PREDICTED: GATA transcription factor 15 isoform X2 [Nicotiana tomentosiformis]	GAT15_ARATH RecName: Full=GATA transcription factor 15;	A0A1S4BCJ1_TOBAC SubName: Full=GATA transcription factor 15-like isoform X1 {ECO:0000313|RefSeq:XP_016486538.1};	GATA-4/5/6 transcription factors	GO:0005634,nucleus; GO:0005667,transcription factor complex; GO:0003682,chromatin binding; GO:0003700,DNA-binding transcription factor activity; GO:0000977,RNA polymerase II regulatory region sequence-specific DNA binding; GO:0001085,RNA polymerase II transcription factor binding; GO:0001228,DNA-binding transcription activator activity, RNA polymerase II-specific; GO:0008270,zinc ion binding; GO:…	GATA zinc finger
Cluster-21888.70379	LOB	LOB	K21994 LOB domain-containing protein 18 | (RefSeq) LOB domain-containing protein 30-like (A)	PREDICTED: LOB domain-containing protein 21-like [Daucus carota subsp. sativus]	LBD21_ARATH RecName: Full=LOB domain-containing protein 21; AltName: Full=ASYMMETRIC LEAVES 2-like protein 12; Short=AS2-like protein 12;	A0A166BZA2_DAUCA SubName: Full=Uncharacterized protein {ECO:0000313|EMBL:KZN03076.1};	--	--	Lateral organ boundaries (LOB) domain
Cluster-21888.80280	LOB	LOB	K13944 LOB domain-containing protein 16 | (RefSeq) LOB domain-containing protein 16 (A)	PREDICTED: LOB domain-containing protein 4-like [Solanum lycopersicum]	LBD4_ARATH RecName: Full=LOB domain-containing protein 4; AltName: Full=ASYMMETRIC LEAVES 2-like protein 6; Short=AS2-like protein 6;	A0A1S4BXL9_TOBAC SubName: Full=LOB domain-containing protein 4-like {ECO:0000313|RefSeq:XP_016493640.1};	--	--	Lateral organ boundaries (LOB) domain
Cluster-21888.145449	FAR1	FAR1	K13963 serpin B | (RefSeq) uncharacterized protein LOC111242705 (A)	protein far1-related sequence 5 [Quercus suber]	FRS5_ARATH RecName: Full=Protein FAR1-RELATED SEQUENCE 5;	F6I1W6_VITVI SubName: Full=Uncharacterized protein {ECO:0000313|EMBL:CCB60933.1};	--	GO:0005634,nucleus; GO:0008270,zinc ion binding; GO:0006355,regulation of transcription, DNA-templated	FAR1 DNA-binding domain
Cluster-21888.198054	NAC	NAC	K00521 ferric-chelate reductase [EC:1.16.1.7] | (RefSeq) ferric reduction oxidase 7, chloroplastic-like (A)	hypothetical protein CDL12_04665 [Handroanthus impetiginosus]	NAC19_ARATH RecName: Full=NAC domain-containing protein 19; Short=ANAC019; AltName: Full=Abscisic-acid-responsive NAC; Short=ANAC;	A0A2G9HYP8_9LAMI SubName: Full=Uncharacterized protein {ECO:0000313|EMBL:PIN22627.1};	--	GO:0005634,nucleus; GO:0003677,DNA binding; GO:0003700,DNA-binding transcription factor activity; GO:0009414,response to water deprivation; GO:0006351,transcription, DNA-templated	No apical meristem (NAM) protein
Cluster-21888.168558	C2C2-Dof	C2C2->C2C2-Dof	K16222 Dof zinc finger protein DOF5.5 | (RefSeq) cyclic dof factor 1-like (A)	PREDICTED: cyclic dof factor 2-like [Daucus carota subsp. sativus]	CDF2_ARATH RecName: Full=Cyclic dof factor 2; AltName: Full=Dof zinc finger protein DOF5.2; Short=AtDOF5.2;	A0A165YJN6_DAUCA SubName: Full=Uncharacterized protein {ECO:0000313|EMBL:KZM99145.1};	--	GO:0005634,nucleus; GO:0003700,DNA-binding transcription factor activity; GO:0046872,metal ion binding; GO:0043565,sequence-specific DNA binding; GO:0009908,flower development; GO:0006355,regulation of transcription, DNA-templated; GO:0006351,transcription, DNA-templated	Dof domain, zinc finger
Cluster-21888.72790	AP2/ERF-ERF	AP2/ERF->AP2/ERF-ERF	K09284 AP2-like factor, euAP2 lineage | (RefSeq) ethylene-responsive transcription factor RAP2-7-like isoform X1 (A)	hypothetical protein LSAT_9X20420 [Lactuca sativa]	RAP27_ARATH RecName: Full=Ethylene-responsive transcription factor RAP2-7; AltName: Full=Protein RELATED TO APETALA2 7; AltName: Full=Protein TARGET OF EAT 1;	A0A251U7H5_HELAN SubName: Full=Putative AP2-like ethylene-responsive transcription factor {ECO:0000313|EMBL:OTG19074.1};	--	GO:0005634,nucleus; GO:0003677,DNA binding; GO:0003700,DNA-binding transcription factor activity; GO:0009873,ethylene-activated signaling pathway; GO:0007275,multicellular organism development; GO:0006351,transcription, DNA-templated	AP2 domain
Cluster-21888.169887	HB-HD-ZIP	HB->HB-HD-ZIP	K09338 homeobox-leucine zipper protein | (RefSeq) homeobox-leucine zipper protein ATHB-12-like (A)	PREDICTED: homeobox-leucine zipper protein ATHB-12-like [Daucus carota subsp. sativus]	HOX22_ORYSI RecName: Full=Homeobox-leucine zipper protein HOX22; AltName: Full=HD-ZIP protein HOX22; AltName: Full=Homeodomain transcription factor HOX22; AltName: Full=OsHox22;	A0A161ZYH0_DAUCA SubName: Full=Uncharacterized protein {ECO:0000313|EMBL:KZM92280.1};	Transcription factor HEX, contains HOX and HALZ domains	GO:0005634,nucleus; GO:0003700,DNA-binding transcription factor activity; GO:0043565,sequence-specific DNA binding; GO:0006351,transcription, DNA-templated	Homeodomain
Cluster-21888.80047	bHLH	bHLH	K12126 phytochrome-interacting factor 3 | (RefSeq) transcription factor PIF3 isoform X1 (A)	PREDICTED: transcription factor UNE12-like [Daucus carota subsp. sativus]	UNE12_ARATH RecName: Full=Transcription factor UNE12; AltName: Full=Basic helix-loop-helix protein 59; Short=AtbHLH59; Short=bHLH 59; AltName: Full=Protein UNFERTILIZED EMBRYO SAC 12; AltName: Full=Transcription factor EN 93; AltName: Full=bHLH transcription factor bHLH059;	A0A164T511_DAUCA SubName: Full=Uncharacterized protein {ECO:0000313|EMBL:KZM87065.1};	--	GO:0005634,nucleus; GO:0001046,core promoter sequence-specific DNA binding; GO:0003700,DNA-binding transcription factor activity; GO:0046983,protein dimerization activity; GO:0001228,DNA-binding transcription activator activity, RNA polymerase II-specific; GO:0009567,double fertilization forming a zygote and endosperm; GO:0007275,multicellular organism development; GO:0031347,regulation of defens…	Helix-loop-helix DNA-binding domain
Cluster-21888.78256	bZIP	bZIP	K09060 plant G-box-binding factor | (RefSeq) common plant regulatory factor 1 (A)	PREDICTED: common plant regulatory factor 1 [Daucus carota subsp. sativus]	CPRF1_PETCR RecName: Full=Common plant regulatory factor 1; Short=CPRF-1;	A0A166E5L1_DAUCA SubName: Full=Uncharacterized protein {ECO:0000313|EMBL:KZN06124.1};	--	GO:0005634,nucleus; GO:0003677,DNA binding; GO:0003700,DNA-binding transcription factor activity; GO:0006351,transcription, DNA-templated	bZIP transcription factor
Cluster-21888.206933	OFP	OFP	K14834 nucleolar complex protein 3 | (RefSeq) nucleolar complex protein 3 homolog isoform X1 (A)	PREDICTED: transcription repressor OFP15-like [Daucus carota subsp. sativus]	OPF13_ARATH RecName: Full=Transcription repressor OFP13; AltName: Full=Ovate family protein 13; Short=AtOFP13;	A0A162ADG2_DAUCA SubName: Full=Uncharacterized protein {ECO:0000313|EMBL:KZM99210.1};	--	GO:0005634,nucleus; GO:0045892,negative regulation of transcription, DNA-templated; GO:0006351,transcription, DNA-templated	Transcriptional repressor, ovate
Cluster-21888.47411	C2H2	C2H2	--	PREDICTED: uncharacterized protein LOC100248366 [Vitis vinifera]	--	D7SK11_VITVI SubName: Full=Uncharacterized protein {ECO:0000313|EMBL:CBI15987.3};	--	GO:0003676,nucleic acid binding	Zinc finger, C2H2 type
Cluster-21888.176607	B3	B3->B3	K09287 RAV-like factor | (RefSeq) hypothetical protein (A)	PREDICTED: B3 domain-containing protein Os03g0120900-like [Daucus carota subsp. sativus]	Y3209_ORYSJ RecName: Full=B3 domain-containing protein Os03g0120900;	A0A161X459_DAUCA SubName: Full=Uncharacterized protein {ECO:0000313|EMBL:KZN05735.1};	--	GO:0005634,nucleus; GO:0003677,DNA binding; GO:0006355,regulation of transcription, DNA-templated; GO:0006351,transcription, DNA-templated	B3 DNA binding domain
Cluster-21888.77284	C2C2-GATA	C2C2->C2C2-GATA	K21630 GATA-type zinc finger protein 1 | (RefSeq) GATA transcription factor 6-like (A)	PREDICTED: GATA transcription factor 5 [Daucus carota subsp. sativus]	GATA5_ARATH RecName: Full=GATA transcription factor 5;	A0A164V2N6_DAUCA RecName: Full=GATA transcription factor {ECO:0000256|PIRNR:PIRNR016992};	GATA-4/5/6 transcription factors	GO:0005634,nucleus; GO:0005667,transcription factor complex; GO:0003682,chromatin binding; GO:0003700,DNA-binding transcription factor activity; GO:0000977,RNA polymerase II regulatory region sequence-specific DNA binding; GO:0001085,RNA polymerase II transcription factor binding; GO:0001228,DNA-binding transcription activator activity, RNA polymerase II-specific; GO:0008270,zinc ion binding; GO:…	GATA zinc finger
Cluster-21888.26616	WRKY	WRKY	K13425 WRKY transcription factor 22 | (RefSeq) WRKY transcription factor 22 (A)	PREDICTED: WRKY transcription factor 22 [Daucus carota subsp. sativus]	WRK22_ARATH RecName: Full=WRKY transcription factor 22; AltName: Full=WRKY DNA-binding protein 22;	A0A166E5A5_DAUCA SubName: Full=Uncharacterized protein {ECO:0000313|EMBL:KZN06112.1};	--	GO:0005634,nucleus; GO:0003700,DNA-binding transcription factor activity; GO:0043565,sequence-specific DNA binding; GO:0006952,defense response; GO:0010150,leaf senescence; GO:0010200,response to chitin; GO:0006351,transcription, DNA-templated	WRKY DNA -binding domain
Cluster-21888.201486	bHLH	bHLH	--	transcription factor bhlh36 [Quercus suber]	BH162_ARATH RecName: Full=Transcription factor bHLH162; AltName: Full=Basic helix-loop-helix protein 162; Short=AtbHLH162 {ECO:0000303|PubMed:14600211}; Short=bHLH 162; AltName: Full=bHLH transcription factor bHLH162;	A5C0F4_VITVI SubName: Full=Uncharacterized protein {ECO:0000313|EMBL:CAN61967.1};	--	GO:0090575,RNA polymerase II transcription factor complex; GO:0003700,DNA-binding transcription factor activity; GO:0046983,protein dimerization activity; GO:0000977,RNA polymerase II regulatory region sequence-specific DNA binding; GO:0050832,defense response to fungus; GO:0006357,regulation of transcription by RNA polymerase II; GO:0006355,regulation of transcription, DNA-templated; GO:0006351,…	Helix-loop-helix DNA-binding domain
Cluster-21888.158636	WRKY	WRKY	K13424 WRKY transcription factor 33 | (RefSeq) probable WRKY transcription factor 26 (A)	PREDICTED: probable WRKY transcription factor 31 [Daucus carota subsp. sativus]	WRKY6_ARATH RecName: Full=WRKY transcription factor 6 {ECO:0000303|PubMed:11722756}; AltName: Full=WRKY DNA-binding protein 6 {ECO:0000303|PubMed:11722756}; Short=AtWRKY6 {ECO:0000303|PubMed:11722756};	A0A166IWY5_DAUCA SubName: Full=Uncharacterized protein {ECO:0000313|EMBL:KZN11577.1};	--	GO:0005634,nucleus; GO:0003700,DNA-binding transcription factor activity; GO:0043565,sequence-specific DNA binding; GO:0044212,transcription regulatory region DNA binding; GO:0080169,cellular response to boron-containing substance deprivation; GO:0016036,cellular response to phosphate starvation; GO:0009873,ethylene-activated signaling pathway; GO:0045892,negative regulation of transcription, DNA…	WRKY DNA -binding domain
Cluster-21888.81813	C3H	C3H	K03260 translation initiation factor 4G | (RefSeq) zinc finger CCCH domain-containing protein 43-like (A)	zinc finger CCCH domain-containing protein 67 [Jatropha curcas]	C3H67_ARATH RecName: Full=Zinc finger CCCH domain-containing protein 67; Short=AtC3H67; AltName: Full=Zinc finger CCCH domain-containing protein ZFN-like 5;	A0A067KGL0_JATCU SubName: Full=Uncharacterized protein {ECO:0000313|EMBL:KDP30984.1};	CCCH-type Zn-finger protein	GO:0005634,nucleus; GO:0003677,DNA binding; GO:0046872,metal ion binding	Zinc finger C-x8-C-x5-C-x3-H type (and similar)
Cluster-21888.40225	C2C2-Dof	C2C2->C2C2-Dof	K20043 clathrin coat assembly protein AP180 | (RefSeq) putative clathrin assembly protein At5g35200 (A)	PREDICTED: dof zinc finger protein DOF1.1-like isoform X2 [Populus euphratica]	DOF17_ARATH RecName: Full=Dof zinc finger protein DOF1.7; Short=AtDOF1.7;	A9P9B5_POPTR SubName: Full=Uncharacterized protein {ECO:0000313|EMBL:ABK92968.1};	--	GO:0005634,nucleus; GO:0003700,DNA-binding transcription factor activity; GO:0046872,metal ion binding; GO:0044212,transcription regulatory region DNA binding; GO:0006355,regulation of transcription, DNA-templated; GO:0010200,response to chitin; GO:0006351,transcription, DNA-templated	Dof domain, zinc finger
Cluster-21888.172526	NAC	NAC	K00521 ferric-chelate reductase [EC:1.16.1.7] | (RefSeq) ferric reduction oxidase 7, chloroplastic-like (A)	PREDICTED: NAC domain-containing protein 72-like [Daucus carota subsp. sativus]	NAC72_ARATH RecName: Full=NAC domain-containing protein 72; Short=ANAC072; AltName: Full=Protein RESPONSIVE TO DESICCATION 26;	A0A166AGM0_DAUCA SubName: Full=Uncharacterized protein {ECO:0000313|EMBL:KZN01219.1};	--	GO:0005634,nucleus; GO:0003677,DNA binding; GO:0006355,regulation of transcription, DNA-templated; GO:0006351,transcription, DNA-templated	No apical meristem (NAM) protein
Cluster-21888.130488	bHLH	bHLH	K18878 BHLH transcription factor Upa20 | (RefSeq) Upa20; transcription factor bHLH137-like (A)	PREDICTED: transcription factor HBI1-like isoform X2 [Daucus carota subsp. sativus]	BH063_ARATH RecName: Full=Transcription factor bHLH63; AltName: Full=Basic helix-loop-helix protein 63; Short=AtbHLH63; Short=bHLH 63; AltName: Full=Protein CRYPTOCHROME INTERACTING BASIC-HELIX-LOOP-HELIX 1; AltName: Full=Transcription factor EN 84; AltName: Full=bHLH transcription factor bHLH063;	A0A1D9CFP3_VACCO SubName: Full=Transcription factor BHLH055 {ECO:0000313|EMBL:AOY34426.1}; Flags: Fragment;	--	GO:0005634,nucleus; GO:0003677,DNA binding; GO:0003700,DNA-binding transcription factor activity; GO:0046983,protein dimerization activity; GO:0009908,flower development; GO:0009911,positive regulation of flower development; GO:0009637,response to blue light; GO:0006351,transcription, DNA-templated	Helix-loop-helix DNA-binding domain
Cluster-21888.60337	NAC	NAC	K00521 ferric-chelate reductase [EC:1.16.1.7] | (RefSeq) ferric reduction oxidase 7, chloroplastic-like (A)	PREDICTED: transcription factor JUNGBRUNNEN 1-like [Daucus carota subsp. sativus]	NAC42_ARATH RecName: Full=Transcription factor JUNGBRUNNEN 1; AltName: Full=NAC domain-containing protein 42; Short=ANAC042;	A0A165Y9L1_DAUCA SubName: Full=Uncharacterized protein {ECO:0000313|EMBL:KZM98904.1};	--	GO:0005634,nucleus; GO:0003677,DNA binding; GO:0003700,DNA-binding transcription factor activity; GO:0009718,anthocyanin-containing compound biosynthetic process; GO:0010120,camalexin biosynthetic process; GO:0042538,hyperosmotic salinity response; GO:0010150,leaf senescence; GO:1900056,negative regulation of leaf senescence; GO:0006561,proline biosynthetic process; GO:0006351,transcription, DNA-…	No apical meristem (NAM) protein
Cluster-21888.66469	B3-ARF	B3->B3-ARF	K14486 auxin response factor | (RefSeq) auxin response factor 5-like (A)	PREDICTED: auxin response factor 5-like [Daucus carota subsp. sativus]	ARFE_ARATH RecName: Full=Auxin response factor 5; AltName: Full=Auxin-responsive protein IAA24; AltName: Full=Transcription factor MONOPTEROS;	A0A164VDX2_DAUCA RecName: Full=Auxin response factor {ECO:0000256|RuleBase:RU004561};	--	GO:0016020,membrane; GO:0005634,nucleus; GO:0003700,DNA-binding transcription factor activity; GO:0042802,identical protein binding; GO:0044212,transcription regulatory region DNA binding; GO:0009734,auxin-activated signaling pathway; GO:0009793,embryo development ending in seed dormancy; GO:0009908,flower development; GO:0010305,leaf vascular tissue pattern formation; GO:0009942,longitudinal axi…	Auxin response factor
Cluster-21888.151032	AP2/ERF-ERF	AP2/ERF->AP2/ERF-ERF	K09286 EREBP-like factor | (RefSeq) dehydration-responsive element-binding protein 3-like (A)	PREDICTED: dehydration-responsive element-binding protein 3-like [Daucus carota subsp. sativus]	DREB3_ARATH RecName: Full=Dehydration-responsive element-binding protein 3; AltName: Full=Protein TINY 2;	A0A175YJK8_DAUCA SubName: Full=Uncharacterized protein {ECO:0000313|EMBL:KZM83904.1};	--	GO:0005634,nucleus; GO:0003700,DNA-binding transcription factor activity; GO:0043565,sequence-specific DNA binding; GO:0009873,ethylene-activated signaling pathway; GO:0045893,positive regulation of transcription, DNA-templated; GO:0006351,transcription, DNA-templated	AP2 domain
Cluster-21888.148300	GRAS	GRAS	K14494 DELLA protein | (RefSeq) DELLA protein GAI (A)	PREDICTED: scarecrow-like protein 13 [Daucus carota subsp. sativus]	SCL13_ARATH RecName: Full=Scarecrow-like protein 13; Short=AtSCL13; AltName: Full=GRAS family protein 24; Short=AtGRAS-24;	A0A166CLH2_DAUCA SubName: Full=Uncharacterized protein {ECO:0000313|EMBL:KZN04054.1};	--	GO:0005737,cytoplasm; GO:0005634,nucleus; GO:0003700,DNA-binding transcription factor activity; GO:0043565,sequence-specific DNA binding; GO:0006351,transcription, DNA-templated	GRAS domain family
Cluster-21888.99702	NAC	NAC	K00521 ferric-chelate reductase [EC:1.16.1.7] | (RefSeq) ferric reduction oxidase 7, chloroplastic-like (A)	PREDICTED: NAC domain-containing protein 2 [Nicotiana tomentosiformis]	NAC48_ORYSJ RecName: Full=NAC domain-containing protein 48 {ECO:0000303|PubMed:15029955}; Short=ONAC048 {ECO:0000303|PubMed:15029955}; AltName: Full=OsNAC6 {ECO:0000303|PubMed:10660065}; AltName: Full=Protein STRESS-RESPONSIVE NAC 2 {ECO:0000303|PubMed:18273684};	A0A1S4AYR3_TOBAC SubName: Full=NAC domain-containing protein 2-like {ECO:0000313|RefSeq:XP_016481807.1};	--	GO:0005634,nucleus; GO:0043565,sequence-specific DNA binding; GO:1901002,positive regulation of response to salt stress; GO:1902584,positive regulation of response to water deprivation; GO:0045893,positive regulation of transcription, DNA-templated; GO:1900150,regulation of defense response to fungus; GO:0040008,regulation of growth; GO:0009409,response to cold; GO:0048364,root development; GO:00…	No apical meristem (NAM) protein
Cluster-21888.99426	MYB-related	MYB->MYB-related	K09422 transcription factor MYB, plant | (RefSeq) transcription factor MYB59-like (A)	PREDICTED: transcription factor MYB59-like [Daucus carota subsp. sativus]	MYB48_ARATH RecName: Full=Transcription factor MYB48; AltName: Full=Myb-related protein 48; Short=AtMYB48;	F6GV45_VITVI SubName: Full=Uncharacterized protein {ECO:0000313|EMBL:CCB43604.1};	Transcription factor, Myb superfamily	GO:0005634,nucleus; GO:0003700,DNA-binding transcription factor activity; GO:0000981,DNA-binding transcription factor activity, RNA polymerase II-specific; GO:0043565,sequence-specific DNA binding; GO:0001135,RNA polymerase II transcription regulator recruiting activity; GO:0044212,transcription regulatory region DNA binding; GO:0030154,cell differentiation; GO:0006357,regulation of transcription…	Myb-like DNA-binding domain
Cluster-21888.108881	bZIP	bZIP	K14431 transcription factor TGA | (RefSeq) transcription factor TGA1 (A)	PREDICTED: transcription factor TGA1 isoform X1 [Vitis vinifera]	TGA1_ARATH RecName: Full=Transcription factor TGA1; AltName: Full=DNA-binding protein TGA1a-like protein; AltName: Full=bZIP transcription factor 47; Short=AtbZIP47;	A0A061DI74_THECC SubName: Full=BZIP transcription factor family protein isoform 1 {ECO:0000313|EMBL:EOX92234.1};	--	GO:0005634,nucleus; GO:0003700,DNA-binding transcription factor activity; GO:0043565,sequence-specific DNA binding; GO:0044212,transcription regulatory region DNA binding; GO:0042742,defense response to bacterium; GO:0006351,transcription, DNA-templated	Seed dormancy control
Cluster-21888.138183	NF-YA	NF-Y->NF-YA	K08064 nuclear transcription factor Y, alpha | (RefSeq) nuclear transcription factor Y subunit A-7 (A)	PREDICTED: nuclear transcription factor Y subunit A-7 [Daucus carota subsp. sativus]	NFYA7_ARATH RecName: Full=Nuclear transcription factor Y subunit A-7; Short=AtNF-YA-7;	D7TKH6_VITVI SubName: Full=Uncharacterized protein {ECO:0000313|EMBL:CBI30998.3};	CCAAT-binding factor, subunit B (HAP2)	GO:0005634,nucleus; GO:0003677,DNA binding; GO:0003700,DNA-binding transcription factor activity; GO:0045892,negative regulation of transcription, DNA-templated; GO:0006351,transcription, DNA-templated	CCAAT-binding transcription factor (CBF-B/NF-YA) subunit B
Cluster-21888.58209	B3	B3->B3	K09287 RAV-like factor | (RefSeq) hypothetical protein (A)	PREDICTED: B3 domain-containing protein Os03g0120900-like [Daucus carota subsp. sativus]	NGA1_ARATH RecName: Full=B3 domain-containing transcription factor NGA1; AltName: Full=Protein NGATHA 1;	A0A161X459_DAUCA SubName: Full=Uncharacterized protein {ECO:0000313|EMBL:KZN05735.1};	--	GO:0005634,nucleus; GO:0003677,DNA binding; GO:0003700,DNA-binding transcription factor activity; GO:0009908,flower development; GO:0048366,leaf development; GO:1901371,regulation of leaf morphogenesis; GO:0006351,transcription, DNA-templated	B3 DNA binding domain
Cluster-21888.136674	WRKY	WRKY	K13424 WRKY transcription factor 33 | (RefSeq) probable WRKY transcription factor 33 (A)	PREDICTED: probable WRKY transcription factor 31 [Daucus carota subsp. sativus]	WRK42_ARATH RecName: Full=WRKY transcription factor 42 {ECO:0000303|Ref.1}; AltName: Full=WRKY DNA-binding protein 42 {ECO:0000303|Ref.1};	A0A166IWY5_DAUCA SubName: Full=Uncharacterized protein {ECO:0000313|EMBL:KZN11577.1};	--	GO:0005634,nucleus; GO:0003700,DNA-binding transcription factor activity; GO:0043565,sequence-specific DNA binding; GO:0044212,transcription regulatory region DNA binding; GO:0045892,negative regulation of transcription, DNA-templated; GO:0006351,transcription, DNA-templated	WRKY DNA -binding domain
Cluster-21888.105938	NAC	NAC	K00521 ferric-chelate reductase [EC:1.16.1.7] | (RefSeq) ferric reduction oxidase 7, chloroplastic-like (A)	PREDICTED: NAC domain-containing protein 2 [Nicotiana tomentosiformis]	NAC48_ORYSJ RecName: Full=NAC domain-containing protein 48 {ECO:0000303|PubMed:15029955}; Short=ONAC048 {ECO:0000303|PubMed:15029955}; AltName: Full=OsNAC6 {ECO:0000303|PubMed:10660065}; AltName: Full=Protein STRESS-RESPONSIVE NAC 2 {ECO:0000303|PubMed:18273684};	A0A1S4AYR3_TOBAC SubName: Full=NAC domain-containing protein 2-like {ECO:0000313|RefSeq:XP_016481807.1};	--	GO:0005634,nucleus; GO:0043565,sequence-specific DNA binding; GO:1901002,positive regulation of response to salt stress; GO:1902584,positive regulation of response to water deprivation; GO:0045893,positive regulation of transcription, DNA-templated; GO:1900150,regulation of defense response to fungus; GO:0040008,regulation of growth; GO:0009409,response to cold; GO:0048364,root development; GO:00…	No apical meristem (NAM) protein
Cluster-21888.161192	WRKY	WRKY	K16225 probable WRKY transcription factor 52 | (RefSeq) disease resistance protein RRS1-like (A)	PREDICTED: probable WRKY transcription factor 53 [Daucus carota subsp. sativus]	WRK53_ARATH RecName: Full=Probable WRKY transcription factor 53; AltName: Full=WRKY DNA-binding protein 53;	A0A175YMN9_DAUCA SubName: Full=Uncharacterized protein {ECO:0000313|EMBL:KZM84865.1};	--	GO:0009507,chloroplast; GO:0005634,nucleus; GO:0003677,DNA binding; GO:0003700,DNA-binding transcription factor activity; GO:0043565,sequence-specific DNA binding; GO:0009816,defense response to bacterium, incompatible interaction; GO:0010150,leaf senescence; GO:0045893,positive regulation of transcription, DNA-templated; GO:0031347,regulation of defense response; GO:0010200,response to chitin; G…	WRKY DNA -binding domain
Cluster-21888.86998	MYB-related	MYB->MYB-related	K08869 aarF domain-containing kinase | (RefSeq) predicted protein (A)	MYBST1 protein [Solanum tuberosum]	KUA1_ARATH RecName: Full=Transcription factor KUA1 {ECO:0000303|PubMed:24806884}; AltName: Full=Myb-related protein H {ECO:0000303|PubMed:23888064}; Short=AtMYBH {ECO:0000303|PubMed:23888064}; Short=AtMYBS3 {ECO:0000303|PubMed:25920996}; Short=MYBS3-homolg protein {ECO:0000303|PubMed:25920996}; AltName: Full=Protein KUODA1 {ECO:0000303|PubMed:24806884};	A0A0V0IA26_SOLCH SubName: Full=Putative MYBST1 protein-like {ECO:0000313|EMBL:JAP28779.1};	--	GO:0005634,nucleus; GO:0003700,DNA-binding transcription factor activity; GO:0000976,transcription regulatory region sequence-specific DNA binding; GO:0008270,zinc ion binding; GO:0010252,auxin homeostasis; GO:0048527,lateral root development; GO:0048366,leaf development; GO:0010150,leaf senescence; GO:2000469,negative regulation of peroxidase activity; GO:0000122,negative regulation of transcrip…	Myb-like DNA-binding domain
Cluster-21888.133844	MYB-related	MYB->MYB-related	K12133 MYB-related transcription factor LHY | (RefSeq) uncharacterized protein LOC112280611 (A)	PREDICTED: protein REVEILLE 8 isoform X2 [Daucus carota subsp. sativus]	RVE8_ARATH RecName: Full=Protein REVEILLE 8; AltName: Full=MYB-like transcription factor; AltName: Full=Protein LHY-CCA1-like 5;	A0A164WGX0_DAUCA SubName: Full=Uncharacterized protein {ECO:0000313|EMBL:KZM91765.1};	Zuotin and related molecular chaperones (DnaJ superfamily), contains DNA-binding domains	GO:0005634,nucleus; GO:0003700,DNA-binding transcription factor activity; GO:0043565,sequence-specific DNA binding; GO:0001190,NA; GO:0032922,circadian regulation of gene expression; GO:0043966,histone H3 acetylation; GO:0048573,photoperiodism, flowering; GO:0042753,positive regulation of circadian rhythm; GO:0010628,positive regulation of gene expression; GO:0042752,regulation of circadian rhyth…	Myb-like DNA-binding domain
Cluster-21888.154944	GRAS	GRAS	K14494 DELLA protein | (RefSeq) DELLA protein GAI-like (A)	scarecrow-like protein 30 [Olea europaea var. sylvestris]	SCL14_ARATH RecName: Full=Scarecrow-like protein 14; Short=AtSCL14; AltName: Full=GRAS family protein 2; Short=AtGRAS-2;	A0A2C9WG48_MANES SubName: Full=Uncharacterized protein {ECO:0000313|EMBL:OAY57863.1};	--	GO:0005829,cytosol; GO:0005634,nucleus; GO:0003700,DNA-binding transcription factor activity; GO:0043565,sequence-specific DNA binding; GO:0045893,positive regulation of transcription, DNA-templated; GO:0006355,regulation of transcription, DNA-templated; GO:0009410,response to xenobiotic stimulus; GO:0006351,transcription, DNA-templated	GRAS domain family
Cluster-21888.26689	GRAS	GRAS	K14494 DELLA protein | (RefSeq) DELLA protein SLR1 (A)	GA repressor DELLA [Actinidia deliciosa]	GAI1_VITVI RecName: Full=DELLA protein GAI1; AltName: Full=Gibberellic acid-insensitive mutant protein 1; AltName: Full=VvGAI1;	V5QNW5_ACTDE SubName: Full=GA repressor DELLA {ECO:0000313|EMBL:AHB17748.1};	--	GO:0005634,nucleus; GO:0000989,NA; GO:0009740,gibberellic acid mediated signaling pathway; GO:0006355,regulation of transcription, DNA-templated; GO:0006351,transcription, DNA-templated	GRAS domain family
Cluster-21888.146351	MYB	MYB->MYB	K09420 transcriptional activator Myb | (RefSeq) myb-related protein 3R-1 isoform X1 (A)	hypothetical protein DCAR_004494 [Daucus carota subsp. sativus]	MB3R4_ARATH RecName: Full=Transcription factor MYB3R-4 {ECO:0000303|PubMed:11597504}; AltName: Full=Myb-related protein 3R-4 {ECO:0000303|PubMed:11597504}; AltName: Full=Protein ENHANCED DEFECTIVE CYTOKINESIS {ECO:0000303|PubMed:25806785};	A0A166J621_DAUCA SubName: Full=Uncharacterized protein {ECO:0000313|EMBL:KZN11838.1};	Transcription factor, Myb superfamily	GO:0005634,nucleus; GO:0003700,DNA-binding transcription factor activity; GO:0000981,DNA-binding transcription factor activity, RNA polymerase II-specific; GO:0043565,sequence-specific DNA binding; GO:0003713,transcription coactivator activity; GO:0001135,RNA polymerase II transcription regulator recruiting activity; GO:0044212,transcription regulatory region DNA binding; GO:0030154,cell differen…	Myb-like DNA-binding domain
Cluster-21888.179215	B3-ARF	B3->B3-ARF	K14486 auxin response factor | (RefSeq) auxin response factor 3 (A)	PREDICTED: auxin response factor 17-like [Daucus carota subsp. sativus]	ARFQ_ARATH RecName: Full=Auxin response factor 17;	A0A162AA99_DAUCA RecName: Full=Auxin response factor {ECO:0000256|RuleBase:RU004561};	--	GO:0005634,nucleus; GO:0003700,DNA-binding transcription factor activity; GO:0000987,proximal promoter sequence-specific DNA binding; GO:0048830,adventitious root development; GO:0009653,anatomical structure morphogenesis; GO:0009734,auxin-activated signaling pathway; GO:0052543,callose deposition in cell wall; GO:0009555,pollen development; GO:0010208,pollen wall assembly; GO:0006355,regulation …	Auxin response factor
Cluster-21888.135354	bHLH	bHLH	K20296 vacuolar protein sorting-associated protein 51 | (Kazusa) Lj5g3v1598490.1; - (A)	hypothetical protein T459_02479 [Capsicum annuum]	VPS51_ARATH RecName: Full=Vacuolar protein sorting-associated protein 51 homolog {ECO:0000303|PubMed:24757006}; AltName: Full=Protein UNHINGED {ECO:0000303|PubMed:24757006};	A0A2G3AK35_CAPAN SubName: Full=Uncharacterized protein {ECO:0000313|EMBL:PHT94597.1};	Uncharacterized conserved protein	GO:0005829,cytosol; GO:1990745,EARP complex; GO:0000938,GARP complex; GO:0005770,late endosome; GO:0055037,recycling endosome; GO:0006914,autophagy; GO:0032456,endocytic recycling; GO:0010305,leaf vascular tissue pattern formation; GO:0006869,lipid transport; GO:0007041,lysosomal transport; GO:0015031,protein transport; GO:0042147,retrograde transport, endosome to Golgi; GO:0007034,vacuolar trans…	Vps51/Vps67
Cluster-21888.190112	NAC	NAC	--	PREDICTED: NAC domain-containing protein 100-like [Daucus carota subsp. sativus]	NC100_ARATH RecName: Full=NAC domain-containing protein 100 {ECO:0000303|PubMed:15029955}; Short=ANAC100 {ECO:0000303|PubMed:15029955}; Short=AtNAC5;	A0A164UK87_DAUCA SubName: Full=Uncharacterized protein {ECO:0000313|EMBL:KZM88988.1};	--	GO:0005634,nucleus; GO:0003677,DNA binding; GO:0003700,DNA-binding transcription factor activity; GO:0006351,transcription, DNA-templated	No apical meristem (NAM) protein
Cluster-21888.131793	GRAS	GRAS	K14494 DELLA protein | (RefSeq) DELLA protein GAI-like (A)	hypothetical protein DCAR_028933 [Daucus carota subsp. sativus]	SCR_IPONI RecName: Full=Protein SCARECROW; Short=PnSCR;	A0A175YJB2_DAUCA SubName: Full=Uncharacterized protein {ECO:0000313|EMBL:KZM83645.1};	--	GO:0005634,nucleus; GO:0007275,multicellular organism development; GO:0006355,regulation of transcription, DNA-templated; GO:0006351,transcription, DNA-templated	GRAS domain family
Cluster-21888.112854	C3H	C3H	--	hypothetical protein DCAR_009404 [Daucus carota subsp. sativus]	C3H48_ARATH RecName: Full=Zinc finger CCCH domain-containing protein 48; Short=AtC3H48; AltName: Full=Zinc finger CCCH domain and WD40 repeat-containing protein 1;	A0A166A257_DAUCA SubName: Full=Uncharacterized protein {ECO:0000313|EMBL:KZN00650.1};	Cdc4 and related F-box and WD-40 proteins	GO:0003677,DNA binding; GO:0046872,metal ion binding	Torus domain
Cluster-21888.95593	OFP	OFP	K01870 isoleucyl-tRNA synthetase [EC:6.1.1.5] | (RefSeq) hypothetical protein (A)	PREDICTED: transcription repressor OFP7 [Juglans regia]	OFP7_ARATH RecName: Full=Transcription repressor OFP7; AltName: Full=Ovate family protein 7; Short=AtOFP7;	A0A2I4F476_9ROSI SubName: Full=transcription repressor OFP7 {ECO:0000313|RefSeq:XP_018826453.1};	--	GO:0005634,nucleus; GO:0005886,plasma membrane; GO:0045892,negative regulation of transcription, DNA-templated; GO:0006351,transcription, DNA-templated	Transcriptional repressor, ovate
Cluster-21888.68422	HB-other	HB->HB-other	--	PREDICTED: pathogenesis-related homeodomain protein-like [Daucus carota subsp. sativus]	PRH_PETCR RecName: Full=Pathogenesis-related homeodomain protein; Short=PRHP;	A0A166GIJ4_DAUCA SubName: Full=Uncharacterized protein {ECO:0000313|EMBL:KZN09005.1};	Transcription factor, contains HOX domain	GO:0005634,nucleus; GO:0003677,DNA binding; GO:0046872,metal ion binding; GO:0006952,defense response; GO:0006355,regulation of transcription, DNA-templated; GO:0006351,transcription, DNA-templated	Homeodomain
Cluster-21888.100305	CAMTA	CAMTA	K21596 calmodulin-binding transcription activator | (RefSeq) calmodulin-binding transcription activator 3 (A)	PREDICTED: calmodulin-binding transcription activator 3 [Daucus carota subsp. sativus]	CMTA3_ARATH RecName: Full=Calmodulin-binding transcription activator 3 {ECO:0000303|PubMed:11925432}; Short=AtCAMTA3 {ECO:0000303|PubMed:11925432}; AltName: Full=Ethylene-induced calmodulin-binding protein 1 {ECO:0000303|PubMed:11162426}; Short=EICBP1 {ECO:0000303|PubMed:11162426}; AltName: Full=Ethylene-induced calmodulin-binding protein a {ECO:0000303|PubMed:11782485}; Short=EICBP.a {ECO:000030…	A0A103XCC7_CYNCS SubName: Full=Ankyrin repeat-containing protein {ECO:0000313|EMBL:KVH88096.1};	Uncharacterized conserved protein, contains IPT/TIG domain	GO:0005634,nucleus; GO:0005516,calmodulin binding; GO:0003700,DNA-binding transcription factor activity; GO:0043565,sequence-specific DNA binding; GO:0001077,proximal promoter DNA-binding transcription activator activity, RNA polymerase II-specific; GO:0070417,cellular response to cold; GO:0042742,defense response to bacterium; GO:0050832,defense response to fungus; GO:0010150,leaf senescence; GO…	CG-1 domain
Cluster-21888.147830	MYB-related	MYB->MYB-related	K09422 transcription factor MYB, plant | (RefSeq) single myb histone 5-like isoform X1 (A)	unnamed protein product [Coffea canephora]	SMH6_MAIZE RecName: Full=Single myb histone 6; AltName: Full=Protein SINGLE MYB HISTONE6;	A0A068U243_COFCA SubName: Full=Uncharacterized protein {ECO:0000313|EMBL:CDP02610.1};	--	GO:0000785,chromatin; GO:0000781,chromosome, telomeric region; GO:0005730,nucleolus; GO:0000786,nucleosome; GO:0005634,nucleus; GO:0003691,double-stranded telomeric DNA binding; GO:0042803,protein homodimerization activity; GO:0043047,single-stranded telomeric DNA binding; GO:0006334,nucleosome assembly; GO:0006355,regulation of transcription, DNA-templated; GO:0006351,transcription, DNA-templated	Sox 17/18 central domain
Cluster-21888.97869	MYB	MYB->MYB	K09422 transcription factor MYB, plant | (RefSeq) transcription repressor MYB4-like (A)	myb-related protein 308-like isoform X2 [Hevea brasiliensis]	MYB4_ARATH RecName: Full=Transcription repressor MYB4; AltName: Full=Myb-related protein 4; Short=AtMYB4;	A0A1U8ABB2_NELNU SubName: Full=transcription repressor MYB4-like {ECO:0000313|RefSeq:XP_010259378.1};	Transcription factor, Myb superfamily	GO:0005634,nucleus; GO:0003677,DNA binding; GO:0003700,DNA-binding transcription factor activity; GO:0000981,DNA-binding transcription factor activity, RNA polymerase II-specific; GO:0043565,sequence-specific DNA binding; GO:0001135,RNA polymerase II transcription regulator recruiting activity; GO:0044212,transcription regulatory region DNA binding; GO:0030154,cell differentiation; GO:1903086,neg…	Myb-like DNA-binding domain
Cluster-21888.106884	NF-YC	NF-Y->NF-YC	K08066 nuclear transcription factor Y, gamma | (RefSeq) nuclear transcription factor Y subunit C-9-like (A)	PREDICTED: nuclear transcription factor Y subunit C-9-like [Daucus carota subsp. sativus]	NFYC3_ARATH RecName: Full=Nuclear transcription factor Y subunit C-3; Short=AtNF-YC-3;	A0A076FU26_TOBAC SubName: Full=CONSTANS interacting protein 2b {ECO:0000313|EMBL:AII20183.1}; SubName: Full=nuclear transcription factor Y subunit C-9-like isoform X1 {ECO:0000313|RefSeq:XP_016480552.1, ECO:0000313|RefSeq:XP_016480553.1};	CCAAT-binding factor, subunit C (HAP5)	GO:0005634,nucleus; GO:0003677,DNA binding; GO:0003700,DNA-binding transcription factor activity; GO:0046982,protein heterodimerization activity; GO:0003712,transcription coregulator activity; GO:0009738,abscisic acid-activated signaling pathway; GO:0009740,gibberellic acid mediated signaling pathway; GO:0048574,long-day photoperiodism, flowering; GO:2000306,positive regulation of photomorphogene…	Histone-like transcription factor (CBF/NF-Y) and archaeal histone
Cluster-21888.75351	C2H2	C2H2	--	hypothetical protein L484_016042 [Morus notabilis]	--	W9RZ95_9ROSA SubName: Full=Uncharacterized protein {ECO:0000313|EMBL:EXC00976.1};	--	GO:0003676,nucleic acid binding	Zinc finger, C2H2 type
Cluster-21888.99401	NAC	NAC	K19882 O-palmitoleoyl-L-serine hydrolase [EC:3.1.1.98] | (RefSeq) pectin acetylesterase 9 isoform X1 (A)	PREDICTED: pectin acetylesterase 9 isoform X1 [Daucus carota subsp. sativus]	PAE9_ARATH RecName: Full=Pectin acetylesterase 9 {ECO:0000303|PubMed:25115560}; EC=3.1.1.- {ECO:0000305}; Flags: Precursor;	A0A1S4ALE8_TOBAC RecName: Full=Pectin acetylesterase {ECO:0000256|RuleBase:RU363114}; EC=3.1.1.- {ECO:0000256|RuleBase:RU363114};	Pectin acetylesterase and similar proteins	GO:0005576,extracellular region; GO:0009505,plant-type cell wall; GO:0052793,pectin acetylesterase activity; GO:0071555,cell wall organization	No apical meristem (NAM) protein
Cluster-21888.80234	CSD	CSD	--	--	--	--	--	--	--
Cluster-21888.75510	bHLH	bHLH	K18878 BHLH transcription factor Upa20 | (RefSeq) Upa20; transcription factor bHLH137-like (A)	hypothetical protein DCAR_020069 [Daucus carota subsp. sativus]	BH074_ARATH RecName: Full=Transcription factor bHLH74; AltName: Full=Basic helix-loop-helix protein 74; Short=AtbHLH74; Short=bHLH 74; AltName: Full=Protein ACTIVATOR FOR CELL ELONGATION 2; AltName: Full=Transcription factor EN 90; AltName: Full=bHLH transcription factor bHLH074;	A0A164X1G9_DAUCA SubName: Full=Uncharacterized protein {ECO:0000313|EMBL:KZM92566.1};	--	GO:0005634,nucleus; GO:0003677,DNA binding; GO:0003700,DNA-binding transcription factor activity; GO:0046983,protein dimerization activity; GO:0040008,regulation of growth; GO:0006355,regulation of transcription, DNA-templated; GO:0009637,response to blue light; GO:0006351,transcription, DNA-templated	Helix-loop-helix DNA-binding domain
Cluster-21888.98796	MYB	MYB->MYB	K09422 transcription factor MYB, plant | (RefSeq) protein ODORANT1-like (A)	PREDICTED: protein ODORANT1-like [Nicotiana sylvestris]	MY102_ARATH RecName: Full=Transcription factor MYB102 {ECO:0000305}; AltName: Full=Myb-related protein 102 {ECO:0000305}; Short=AtMYB102 {ECO:0000303|PubMed:12857823}; AltName: Full=Myb-related protein M4 {ECO:0000305}; Short=AtM4 {ECO:0000303|PubMed:8980549};	A0A1S3ZMZ6_TOBAC SubName: Full=protein ODORANT1-like {ECO:0000313|RefSeq:XP_016465732.1};	Transcription factor, Myb superfamily	GO:0005634,nucleus; GO:0003700,DNA-binding transcription factor activity; GO:0000981,DNA-binding transcription factor activity, RNA polymerase II-specific; GO:0043565,sequence-specific DNA binding; GO:0001135,RNA polymerase II transcription regulator recruiting activity; GO:0044212,transcription regulatory region DNA binding; GO:0030154,cell differentiation; GO:0006952,defense response; GO:000635…	Myb-like DNA-binding domain
Cluster-21888.88756	MYB-related	MYB->MYB-related	K16302 metal transporter CNNM | (RefSeq) DUF21 domain-containing protein At4g14240-like (A)	hypothetical protein DCAR_027149 [Daucus carota subsp. sativus]	Y4424_ARATH RecName: Full=DUF21 domain-containing protein At4g14240; AltName: Full=CBS domain-containing protein CBSDUF1;	A0A175YPA1_DAUCA SubName: Full=Uncharacterized protein {ECO:0000313|EMBL:KZM85429.1};	Predicted membrane protein, contains two CBS domains	GO:0016021,integral component of membrane	Cyclin M transmembrane N-terminal domain
Cluster-21888.85887	AP2/ERF-ERF	AP2/ERF->AP2/ERF-ERF	K09286 EREBP-like factor | (RefSeq) ethylene-responsive transcription factor ERF071-like (A)	ERF transcription factor [Panax japonicus]	ERF1_ORYSJ RecName: Full=Ethylene-responsive transcription factor 1; AltName: Full=Ethylene-responsive element-binding factor 1; Short=EREBP-1; Short=OsEREBP1;	A0A0M4B353_9APIA SubName: Full=ERF transcription factor {ECO:0000313|EMBL:ALB38666.1};	--	GO:0005634,nucleus; GO:0003677,DNA binding; GO:0003700,DNA-binding transcription factor activity; GO:0006952,defense response; GO:0006351,transcription, DNA-templated	AP2 domain
Cluster-21888.171502	HSF	HSF	K09419 heat shock transcription factor, other eukaryote | (RefSeq) heat shock factor protein HSF24 (A)	PREDICTED: heat shock factor protein HSF24 [Nicotiana tomentosiformis]	HSF24_SOLPE RecName: Full=Heat shock factor protein HSF24; AltName: Full=Heat shock transcription factor 24; Short=HSTF 24; AltName: Full=Heat stress transcription factor;	A0A1S3XM04_TOBAC SubName: Full=heat shock factor protein HSF24-like {ECO:0000313|RefSeq:XP_016440966.1};	Heat shock transcription factor	GO:0005634,nucleus; GO:0003700,DNA-binding transcription factor activity; GO:0043565,sequence-specific DNA binding; GO:0006351,transcription, DNA-templated	HSF-type DNA-binding
Cluster-21888.41468	WRKY	WRKY	K13424 WRKY transcription factor 33 | (RefSeq) probable WRKY transcription factor 25 (A)	PREDICTED: probable WRKY transcription factor 31 [Daucus carota subsp. sativus]	WRKY6_ARATH RecName: Full=WRKY transcription factor 6 {ECO:0000303|PubMed:11722756}; AltName: Full=WRKY DNA-binding protein 6 {ECO:0000303|PubMed:11722756}; Short=AtWRKY6 {ECO:0000303|PubMed:11722756};	A0A164ZJW8_DAUCA SubName: Full=Uncharacterized protein {ECO:0000313|EMBL:KZM96025.1};	--	GO:0005634,nucleus; GO:0003700,DNA-binding transcription factor activity; GO:0043565,sequence-specific DNA binding; GO:0044212,transcription regulatory region DNA binding; GO:0080169,cellular response to boron-containing substance deprivation; GO:0016036,cellular response to phosphate starvation; GO:0009873,ethylene-activated signaling pathway; GO:0045892,negative regulation of transcription, DNA…	WRKY DNA -binding domain
Cluster-21888.106756	NAC	NAC	K00521 ferric-chelate reductase [EC:1.16.1.7] | (RefSeq) ferric reduction oxidase 7, chloroplastic-like (A)	PREDICTED: NAC transcription factor 29-like [Daucus carota subsp. sativus]	NAC22_ORYSJ RecName: Full=NAC domain-containing protein 22 {ECO:0000303|PubMed:15029955}; Short=ONAC022 {ECO:0000303|PubMed:15029955};	A0A162A6N7_DAUCA SubName: Full=Uncharacterized protein {ECO:0000313|EMBL:KZM96962.1};	--	GO:0005634,nucleus; GO:0043565,sequence-specific DNA binding; GO:1901002,positive regulation of response to salt stress; GO:1902584,positive regulation of response to water deprivation; GO:0045893,positive regulation of transcription, DNA-templated; GO:0006351,transcription, DNA-templated	No apical meristem (NAM) protein
Cluster-21888.152971	MYB-related	MYB->MYB-related	K09422 transcription factor MYB, plant | (RefSeq) myb-related protein 315-like (A)	PREDICTED: LOW QUALITY PROTEIN: myb-related protein 315-like [Theobroma cacao]	MYB15_ANTMA RecName: Full=Myb-related protein 315;	F6GX58_VITVI SubName: Full=Uncharacterized protein {ECO:0000313|EMBL:CCB44544.1};	Transcription factor, Myb superfamily	GO:0005634,nucleus; GO:0003677,DNA binding; GO:0006355,regulation of transcription, DNA-templated; GO:0006351,transcription, DNA-templated	Myb-like DNA-binding domain
Cluster-21888.96666	C2H2	C2H2	--	PREDICTED: uncharacterized protein LOC108206290 [Daucus carota subsp. sativus]	--	A0A161Y6M6_DAUCA SubName: Full=Uncharacterized protein {ECO:0000313|EMBL:KZN05057.1};	--	GO:0003676,nucleic acid binding	Zinc finger, C2H2 type
Cluster-21888.30184	C2C2-YABBY	C2C2->C2C2-YABBY	--	unnamed protein product [Coffea canephora]	YAB1_ARATH RecName: Full=Axial regulator YABBY 1; AltName: Full=Fl-54; AltName: Full=Protein ABNORMAL FLORAL ORGANS; AltName: Full=Protein FILAMENTOUS FLOWER; AltName: Full=Protein antherless;	A0A068VGH3_COFCA SubName: Full=Uncharacterized protein {ECO:0000313|EMBL:CDP19940.1};	--	GO:0005634,nucleus; GO:0003677,DNA binding; GO:0003700,DNA-binding transcription factor activity; GO:0046872,metal ion binding; GO:0010158,abaxial cell fate specification; GO:0045165,cell fate commitment; GO:0010154,fruit development; GO:0010450,inflorescence meristem growth; GO:0009933,meristem structural organization; GO:0009944,polarity specification of adaxial/abaxial axis; GO:0009909,regulat…	YABBY protein
Cluster-21888.71420	WRKY	WRKY	K16225 probable WRKY transcription factor 52 | (RefSeq) disease resistance protein RRS1-like (A)	PREDICTED: probable WRKY transcription factor 53 [Juglans regia]	WRK41_ARATH RecName: Full=Probable WRKY transcription factor 41; AltName: Full=WRKY DNA-binding protein 41;	A0A2I4DDG8_9ROSI SubName: Full=probable WRKY transcription factor 53 {ECO:0000313|RefSeq:XP_018805181.1, ECO:0000313|RefSeq:XP_018817372.1, ECO:0000313|RefSeq:XP_018852069.1};	--	GO:0005634,nucleus; GO:0003700,DNA-binding transcription factor activity; GO:0043565,sequence-specific DNA binding; GO:0006351,transcription, DNA-templated	--
Cluster-21888.33578	AP2/ERF-ERF	AP2/ERF->AP2/ERF-ERF	K09286 EREBP-like factor | (RefSeq) ethylene-responsive transcription factor ERF054 (A)	PREDICTED: ethylene-responsive transcription factor ERF054-like [Juglans regia]	ERF53_ARATH RecName: Full=Ethylene-responsive transcription factor ERF053 {ECO:0000305}; Short=AtERF53 {ECO:0000303|PubMed:22095047};	A0A2I4H444_9ROSI SubName: Full=ethylene-responsive transcription factor ERF054-like {ECO:0000313|RefSeq:XP_018850912.1};	--	GO:0005737,cytoplasm; GO:0005634,nucleus; GO:0003700,DNA-binding transcription factor activity; GO:0043565,sequence-specific DNA binding; GO:0009873,ethylene-activated signaling pathway; GO:1900036,positive regulation of cellular response to heat; GO:0045893,positive regulation of transcription, DNA-templated; GO:2000070,regulation of response to water deprivation; GO:0009651,response to salt str…	AP2 domain
Cluster-21888.73603	GARP-G2-like	GARP->GARP-G2-like	K14491 two-component response regulator ARR-B family | (RefSeq) two-component response regulator ORR26-like (A)	PREDICTED: uncharacterized protein LOC108220808 [Daucus carota subsp. sativus]	NOH1_ORYSJ RecName: Full=Transcription factor NIGTH1 {ECO:0000305}; AltName: Full=MYB-domain transcription factor NIGT1 homolog 1 {ECO:0000305};	A0A164YJM1_DAUCA SubName: Full=Uncharacterized protein {ECO:0000313|EMBL:KZM94613.1};	--	GO:0005634,nucleus; GO:0003677,DNA binding; GO:0009740,gibberellic acid mediated signaling pathway; GO:0010452,histone H3-K36 methylation; GO:0048579,negative regulation of long-day photoperiodism, flowering; GO:1903507,negative regulation of nucleic acid-templated transcription; GO:0006355,regulation of transcription, DNA-templated; GO:0009266,response to temperature stimulus; GO:0006351,transcr…	Myb-like DNA-binding domain
