# Supplementary material for: DNA methylation regulates the secondary metabolism of saponins to improve the adaptability of Eleutherococcus senticosus during drought stress
Source: BMC Genomics. 2024 Apr 2;25:330. doi: 10.1186/s12864-024-10237-x (PMC10986080; doi:10.1186/s12864-024-10237-x)
Supplement: Supplementary file 7 — Supplementary Material 7 [file 12864_2024_10237_MOESM7_ESM.xlsx]

## Sheet: Supplementary Table 6
Supplementary Table 6 List of methylation sensitive transcription factor information
Gene name	Gene ID	CDS sequence	Protein sequence
EsCAMTA1	Cluster-21888.100305	ATGGCGGAAAGCCGGCGGTACGGTCTTGGAGCTCAATTAGATATTGAGCAAATACTTTTGGAAGCTCAACATCGATGGTTACGTCCTGCAGAAATATGTGAAATTCTTCGAAACTACAACAAGTTTCGTATTGCACCCGAGCCAGCAAATAAGCCTCCAAATGGTTCACTTTTTCTTTTTGACCGAAAAGTGTTGAGATATTTTAGAAAAGATGGACATAATTGGAGGAAGAAAAAAGATGGAAAGACAGTTAAGGAAGCTCATGAAAGACTCAAGGCTGGAAGCATTGACGTTTTGCATTGCTACTATGCTCATGGAGAAGATAACGAAAGTTTTCAGAGGCGCAGCTATTGGTTGCTTGAAGAGGAGCTCTCTCACATAGTTCTTGTACACTACCGG…	MAESRRYGLGAQLDIEQILLEAQHRWLRPAEICEILRNYNKFRIAPEPANKPPNGSLFLFDRKVLRYFRKDGHNWRKKKDGKTVKEAHERLKAGSIDVLHCYYAHGEDNESFQRRSYWLLEEELSHIVLVHYREVKGNRTHYNCTRETEGAFSNSIKTEENIPNSDVDSSVSTKFQSYSHQVPSQNTDTTSLNSTQASEYADAESAYNHQSSSRFHSLLELQQPETEKTDDALSGPYYPVLSNDYQGKFQAIQGMDLASFTQVDKIKDSCEAGFTYDPQKYLDFPLWKTVPENSTARIQSAPYQSYNSSAQPTLNIIPGQQNEILGQVSTDTFSKNQEFGSHLHDQGEWQKLPSGSAYNLSTRFYEGEVSSVDLFHSLESQHPGEQNQHIEDNIDGRLA…
EsB3-ARF1	Cluster-21888.66469	ATGGGTTCTGTTGAAGAGAAGCTCAAACCAGCTGGGCTGATCAAAGGGACAAATACTCTGTTTGAGGAGATGAAAATATTGAAAGAAATGCAGGATATTTCTGACGTTAAAAGGCCAATAAATTCCGAGCTATGGCACGCATGCGCCGGCCCGCTGGTGACCTTGCCTCAGGTCGGAAGCCTAGTGTATTATTTTCCACAAGGGCACAGTGAACAGGTGGCTGTTTCCACAAATAGAATAGCAACTTCACAAATTCCGAACTATCCAGATCTACCATCACAGTTATTGTGCCAAGTTCACAACGTTACACTACATGCTGACAAAGATACAGATGAGATCTACGCCCAGATGAGTCTTCAACCTGTGAACTCTGAAAAAGATGTCTTCCCTATTCCAGAT…	MGSVEEKLKPAGLIKGTNTLFEEMKILKEMQDISDVKRPINSELWHACAGPLVTLPQVGSLVYYFPQGHSEQVAVSTNRIATSQIPNYPDLPSQLLCQVHNVTLHADKDTDEIYAQMSLQPVNSEKDVFPIPDFGPRTTKHPSEFFCKTLTASDTSTHGGFSVPRRAAEKLFPQLDFSMHPPTQELVVHDLHKNTWTFRHIYRGQPKRHLLTTGWSMFVGAKRLRAGDAVLFIRDEKSQLLLGVRRANRQQTALPSSVLSADSMHIGVLAAAAHATANRSTFTVFYNPRACPSEFIIPLAKYRKSVYGTQLSVGMRFGMMFETEESSKRRYMGTIVGISDLDPLRWPGSKWRNLQVEWDEPVSGDKQNRVSPWEIVTPESLFNFPSLTSGLKRPLQSAF…
EsMYB-r1	Cluster-21888.100446	ATGCGTCTTTATTTGTTGCTGCTAGCTTCACGTTCATGTTTCGCCAGAGCTTTAGATTTTTCATCCTTAATTACCACCTCCGGTGGTCCGGTAGTTGGGGAAGGGGACGTTGCCATTCTCAATGTGGTTGACATCCGCCACAAGGATTTCATAATGCCTCTTCACTTCCTCTGCCGTCTTGCCTCCAACGGCCTTGGCGACATTGTACCAACGGTCAGGGGTGTCCTTGTCATACACGGCCAGAGCCTTTTCAAAGGCTTTGTTCTGCTGGACAGTCCAAGAGCCAGAGCCGCGGGAGGACATTGA	MRLYLLLLASRSCFARALDFSSLITTSGGPVVGEGDVAILNVVDIRHKDFIMPLHFLCRLASNGLGDIVPTVRGVLVIHGQSLFKGFVLLDSPRARAAGGH*
EsRWP-RK1	Cluster-21888.72858	ATGGAATACCCATTTCCTTCTAAAGAAAAGGTTATTAGTTATTGGGGTTCTCCAAGAACTCAGATTGATGGTATGACATCGTTGGATGGTGTGACAAGGTATTCTGGGCTGGAGGATCCATTTAACAATGTTGCAGACCTCATGAATTTCGATACATATGCCGGATGGTGCAGCAGCCCCTCAATGGCAGATCAGATGCTCGGGTCTTATTCATTTGCATCTCTCGACTTGGTGTCCACAAATTGTGCACCCTTGGATCAGTTGAACTTCGGTGAACAAAGTTGTGGAAGCTTTGGCGTGACTGATGGTGATGTAGTGAGAAGTTCTGTTAGTAATGGTGAAAAAATGGTGTTTCGGCAGATGGATCCCCAGTCTGGTTTTATGTTGAATTCTGGTGAT…	MEYPFPSKEKVISYWGSPRTQIDGMTSLDGVTRYSGLEDPFNNVADLMNFDTYAGWCSSPSMADQMLGSYSFASLDLVSTNCAPLDQLNFGEQSCGSFGVTDGDVVRSSVSNGEKMVFRQMDPQSGFMLNSGDRDGLGATRSSTSCQQNSIMDMGCWTIPRPLERPLAEKMLSALSLFQESSGGGILAQVWVPIKHGDHYRLSTYEQPYLLDQTLAGYREVSRGFTFATEVKPGSLPGLPGRVFVSKIPEWTSNVVYYNEDEYLRVHHAVNHEVRGSVALPIFSSDPLKKSCCAVLELVTLKEKSDFDSEMEQVCRAFQTVNLSSTAPPRFCPQFLSKNQRAALGEIADVLRAVCHAHGLPLALTWIPCTCNPESGDEIIEVRVRGYTTSANEKCILCI…
EsC2H2-1	Cluster-21888.184553	CAGCAACACCTTGTTATTTCTAATTCTTCTTCAGCTCGTTCTTCTTCTTCCAATTCTAATTCTACTACTAGTACTGATCATCATCATCATCATGTTTCCAGTCATAATATTGTTAATAATAATAAGGGGGTGGGGGTGCAGCAACTGATCAACAAGTATTGGATTCCTACCCCTTCTCAGATTCTGATTGGTCCTACTCAGTTCTCGTGTCCTGTCTGTTACAAGACCTTCAATAGATACAACAACATGCAGATGCATATGTGGGGGCATGGATCACAATACAGGAAAGGCCCGGAATCACTAAGGGGGATTCAACCAACAGGAATGCTCAAACTTCCCTGCTATTGTTGTGCACCGGGGTGCAGGAACAACATCGATCATCCCAGATCAAAGCCCCTC…	QQHLVISNSSSARSSSSNSNSTTSTDHHHHHVSSHNIVNNNKGVGVQQLINKYWIPTPSQILIGPTQFSCPVCYKTFNRYNNMQMHMWGHGSQYRKGPESLRGIQPTGMLKLPCYCCAPGCRNNIDHPRSKPLKDFRTLQTHYKRKHGIKPFMCRKCDKAFAVRGDWRTHEKNCGKLWYCTCGSDFKHKRSLKDHIKAFGHGHSAHGIDCFEEEDEPASEIEQLDNE*
EsC3H1	Cluster-21888.113627	ATGCAGGTCATTCCAGAGAGGATGCAGGATTGCTCTTATTATCTGCAGGGATTATGCTCCAATGAAAATTGTCCTTATAGACATGTAAATGTGAATGCAAATGCCTCTATTTGTGAAGGTTTTCTCAAGGGCTATTGTGCTGATGGAAATGAGGTATTACTGGATCTCGGTTTGGAAGTTCTATTTTATGTAACTTCATTTACATTGCATTTGTTAAGCAGGAAAAGGAAAGGGGAAGAAGTAAAAGTGGAGGGGTATCTTTTTCACCTCCCTCTCCAGGTTCACAAACTTTTTCCTCTGCAAGTGGACAAGAAAGAGGAAGAAAACAACTCTCCTTTAAAGTTTTTATAG	MQVIPERMQDCSYYLQGLCSNENCPYRHVNVNANASICEGFLKGYCADGNEVLLDLGLEVLFYVTSFTLHLLSRKRKGEEVKVEGYLFHLPLQVHKLFPLQVDKKEEENNSPLKFL*
EsbZIP-1	Cluster-21888.108881	ATGTGGACCGATTTCAAAGGTAATGGCTGCCCGAACACATCTGCTTCCATGCTTATAGAGGTGGACACAAAACTAGACAACCAGTCAGAAGATACTTCGCACGAAACACTTGGGCATTCTAGCAAGTTTGACCAAGAAGCAAATAAACCGGTTGATAAGGTTTTGAGACGTCTTGCACAAAACCGTGAGGCTGCTCGTAAAAGTCGTTTACGTAAAAAGGCCTATGTTCAGCAGTTAGAAACTAGCCGTTTGAAGCTGCTTCAACTGGAGCAAGAGCTTGAACGAACTAGGCAACAGGGGGCATATATTAGTGGTGGATTAGATGCTACCCATCTAAGGTACTCTGGAGCAATAAACTCAGGTCTGTTGGTGGATACGCCAGCACCATTATCATTACTT…	MWTDFKGNGCPNTSASMLIEVDTKLDNQSEDTSHETLGHSSKFDQEANKPVDKVLRRLAQNREAARKSRLRKKAYVQQLETSRLKLLQLEQELERTRQQGAYISGGLDATHLRYSGAINSGLLVDTPAPLSLLPFRTPNRTGIAAFVLEYGNWVEEQNRQICELRTAMNSHLADVELCILVDSGMNHYFDLFRMKATAAKADVSYLMSGIWKTSAERFFLWIGGFRPSELLKVLLPHLDLLEQQLIEVGNLTQSCQQAEDALTQGMDKLHQNLSDAVAAGQLGGGSYIPQIANAMEKLEALVSFVDQADHIRQETLQQMSRILTTRQAAQCLLALGEYFQRLRALSSLWTTRLSEPA*
EsWRKY1	Cluster-21888.202629	AAATTTAAACCAATAGAAGAAGAAATGATCAAACCCAAGATCTCGAGGGTCTGTGTTCAAAGTGAAGCTTCCGATACTACAAGCCTTGTTGTGAAAGATGGATATCAATGGAGGAAATACGGTCAAAAGGTCACCAGAGATAATCCTTCTCCTAGAGCTTACTTCAAATGCTCTTTCGCTCCTACTTGCCCCGTTAAAAAGAAGGTCCAAAGGAGTATTGAGGATCAATCTATATTGGTTGCAACATATGAAGGAGAGCACAACCATCCACACCCTTCAAAAGTTGAGGCGAACTCGAGTTCCAACCGTTGTGCAACACTTGGTTCAGTCCCATGCTCAACCTCTCTCGGTTCATCAGGACCTACGGCTACCATTACTCTTGATTTAACAAAATCCAAG…	KFKPIEEEMIKPKISRVCVQSEASDTTSLVVKDGYQWRKYGQKVTRDNPSPRAYFKCSFAPTCPVKKKVQRSIEDQSILVATYEGEHNHPHPSKVEANSSSNRCATLGSVPCSTSLGSSGPTATITLDLTKSKSNQDANKSSVRRIESPEFQQFLVDQMASSLTKDPSFKAALAAAISGKILQHNQTEKW*
EsWRKY2	Cluster-21888.161192	ATGGATAACTGGGAGAAGGATTCACTGGCCAATGAGCTTATCCAAGGAATGGAGATGGCTAAACAGCTAAAGTTCCATGTGAGCACATCCACAGCTTCTCCAGAAACCCAGCAATTACTACTAAAAAGGATGTTATCTTCATATGACAACGCCCTATTGATTCTCAATTGTAATGGGTCCTCAGTTGTGCAGCAGCAGCCGCCTCAGCCGGTGGCTGCAGCCGCACCCGTGCCGGAGTCTCCAATTTCAACCGATGGAAGTCCCCGGAATGCGGGCGGCTTTAAGGATCATCAGGACCAAAGAGATGTATCTAAAAAGAGAAAGGCATTGCCAACATGGAAAGGCCAGGTGAGAATTTGCTCTGATTATGGAATGGAAGGTTCTAATGATGACGGATAC…	MDNWEKDSLANELIQGMEMAKQLKFHVSTSTASPETQQLLLKRMLSSYDNALLILNCNGSSVVQQQPPQPVAAAAPVPESPISTDGSPRNAGGFKDHQDQRDVSKKRKALPTWKGQVRICSDYGMEGSNDDGYSWRKYGQKDILGATYPRSYYRCTYRNTQTCYATKQVQRSDDDPTVFEITYKGKHTCHQASHPVLPPASPEMQELKHKNHHHNSHQQQQPNDVIFNFRANLGVKTEDLDKKDISDPFSIPSGTGCITSDGQICSFSTLVDENLMGIFSPSFISPATSGSSYFQVNSFGHFSESDHTEIVSANTSTTNSPILDLDFSIDQVNLDPNFPFNTPEFFP*
